# Supplementary material for: 2,6-Dihy­droxy-4-oxo-2-(pyridin-1-ium-3-yl)-4H-1,3,2-benzodioxaborinin-2-ide 0.67-hydrate
Source: Acta Crystallogr Sect E Struct Rep Online. 2014 Mar 5;70(Pt 4):o388–9. doi: 10.1107/S1600536814004267 (PMC3998600; doi:10.1107/S1600536814004267)
Supplement: Supplementary file 1 [file e-70-0o388-sup1.cif]

##############################################################################
#                                                                            #
# This CIF contains the data in a paper accepted for publication in          #
# Acta Crystallographica Section E. It conforms to the requirements of       #
# Notes for Authors for Acta Crystallographica Section E, and has been       #
# peer reviewed under the auspices of the IUCr Commission on Journals.       #
#                                                                            #
# Full details of the Crystallographic Information File format               #
# are given in the paper "The Crystallographic Information File (CIF):       #
# a New Standard Archive File for Crystallography" by S. R. Hall, F. H.      #
# Allen and I. D. Brown [Acta Cryst. (1991), A47, 655-685].                  #
#                                                                            #
# The current version of the core CIF dictionary is obtainable from          #
# ftp://ftp.iucr.org/pub/cif_core.dic.                                       #
#                                                                            #
# Software is freely available for graphical display of the structure(s)     #
# in this CIF. For information consult the CIF software page                 #
# http://www.iucr.org/resources/cif/software.                                #
#                                                                            #
# This file may be used for bona fide research purposes within the           #
# scientific community so long as proper attribution is given to the journal # 
# article from which it was obtained.                                        #
#                                                                            #
##############################################################################
data_I
_audit_creation_method     SHELXL-97
_database_code_depnum_ccdc_archive     'CCDC 988588'
_chemical_name_systematic
;\
2,6-Dihydroxy-4-oxo-2-(pyridin-1-ium-3-yl)-4<i>H</i>-1,3,2-\
benzodioxaborinin-2-ide 0.67-hydrate
;
_chemical_name_common     ?
_chemical_formula_moiety     'C12 H10 B N O5, 0.67(H2 O)'
_chemical_formula_sum     'C12 H11.33 B N O5.67'
_chemical_formula_iupac     'C12 H10 B N O5, 0.67H2 O'
_chemical_formula_weight     271.03
_chemical_melting_point     ?
_symmetry_cell_setting     triclinic
_symmetry_space_group_name_H-M     'P -1'
_symmetry_space_group_name_Hall     '-P 1'
loop_
    _symmetry_equiv_pos_as_xyz
    'x, y, z'
    '-x, -y, -z'
_cell_length_a     10.350(2)
_cell_length_b     13.916(3)
_cell_length_c     14.340(3)
_cell_angle_alpha     65.785(4)
_cell_angle_beta     73.421(4)
_cell_angle_gamma     87.213(5)
_cell_volume     1799.8(7)
_cell_formula_units_Z     6
_cell_measurement_reflns_used     1641
_cell_measurement_theta_min     2.51
_cell_measurement_theta_max     21.15
_cell_measurement_temperature     100(2)
_exptl_crystal_description     block
_exptl_crystal_colour     'light yellow'
_exptl_crystal_size_max     0.45
_exptl_crystal_size_mid     0.41
_exptl_crystal_size_min     0.28
_exptl_crystal_density_diffrn     1.500
_exptl_crystal_density_meas     ?
_exptl_crystal_density_method     'not measured'
_exptl_crystal_F_000     844
_exptl_absorpt_coefficient_mu     0.118
_exptl_absorpt_correction_type     multi-scan
_exptl_absorpt_process_details     '(SADABS; Sheldrick, 1996)'
_exptl_absorpt_correction_T_min     0.95
_exptl_absorpt_correction_T_max     0.97
_exptl_special_details
;
IR (KBr): 3520, 3370, 2950, 3024, 2942, 1648, 1615,
1562, 1480, 1305 and 786 cm^-1^.
;
_diffrn_ambient_temperature     100(2)
_diffrn_radiation_type     MoK\a
_diffrn_radiation_wavelength     0.71073
_diffrn_radiation_source     'fine-focus sealed tube'
_diffrn_radiation_monochromator     graphite
_diffrn_measurement_device_type     'Bruker APEX CCD area-detector'
_diffrn_measurement_method     'phi and omega scans'
_diffrn_detector_area_resol_mean     8.3
_diffrn_reflns_number     18938
_diffrn_reflns_av_R_equivalents     0.0920
_diffrn_reflns_av_sigmaI/netI     0.1394
_diffrn_reflns_theta_min     1.75
_diffrn_reflns_theta_max     26.00
_diffrn_reflns_theta_full     26.00
_diffrn_measured_fraction_theta_max     0.996
_diffrn_measured_fraction_theta_full     0.996
_diffrn_reflns_limit_h_min     -12
_diffrn_reflns_limit_h_max     12
_diffrn_reflns_limit_k_min     -17
_diffrn_reflns_limit_k_max     17
_diffrn_reflns_limit_l_min     -17
_diffrn_reflns_limit_l_max     17
_diffrn_standards_number     ?
_diffrn_standards_interval_count     ?
_diffrn_standards_interval_time     ?
_diffrn_standards_decay_%     ?
_refine_special_details
;
Refinement of <i>F</i>^2^ against ALL reflections. The weighted <i>R</i>-factor
<i>wR</i> and goodness of fit <i>S</i> are based on <i>F</i>^2^, conventional
<i>R</i>-factors <i>R</i> are based on <i>F</i>, with <i>F</i> set to zero for
negative <i>F</i>^2^. The threshold expression of <i>F</i>^2^ >
\s(<i>F</i>^2^) is used only for calculating <i>R</i>-factors(gt) <i>etc</i>.
and is not relevant to the choice of reflections for refinement.
<i>R</i>-factors based on <i>F</i>^2^ are statistically about twice as large
as those based on <i>F</i>, and <i>R</i>- factors based on ALL data will be
even larger.
;
_reflns_number_total     7051
_reflns_number_gt     3529
_reflns_threshold_expression     I>2sigma(I)
_refine_ls_structure_factor_coef     Fsqd
_refine_ls_matrix_type     full
_refine_ls_R_factor_all     0.1153
_refine_ls_R_factor_gt     0.0530
_refine_ls_wR_factor_gt     0.0855
_refine_ls_wR_factor_ref     0.0920
_refine_ls_goodness_of_fit_ref     1.019
_refine_ls_restrained_S_all     1.018
_refine_ls_number_reflns     7051
_refine_ls_number_parameters     571
_refine_ls_number_restraints     13
_refine_ls_hydrogen_treatment     mixed
_refine_ls_weighting_scheme     calc
_refine_ls_weighting_details
         'calc w=1/[\s^2^(Fo^2^)+(0.0125P)^2^+0.0000P] where P=(Fo^2^+2Fc^2^)/3'
_atom_sites_solution_hydrogens     geom
_atom_sites_solution_primary     direct
_atom_sites_solution_secondary     difmap
_refine_ls_shift/su_max     0.000
_refine_ls_shift/su_mean     0.000
_refine_diff_density_max     0.710
_refine_diff_density_min     -0.260
_refine_ls_extinction_method     none
_refine_ls_extinction_coef     ?
loop_
    _atom_type_symbol
    _atom_type_description
    _atom_type_scat_dispersion_real
    _atom_type_scat_dispersion_imag
    _atom_type_scat_source
    'C' 'C' 0.0033 0.0016
                         'International Tables Vol C Tables 4.2.6.8 and 6.1.1.4'
    'H' 'H' 0.0000 0.0000
                         'International Tables Vol C Tables 4.2.6.8 and 6.1.1.4'
    'B' 'B' 0.0013 0.0007
                         'International Tables Vol C Tables 4.2.6.8 and 6.1.1.4'
    'N' 'N' 0.0061 0.0033
                         'International Tables Vol C Tables 4.2.6.8 and 6.1.1.4'
    'O' 'O' 0.0106 0.0060
                         'International Tables Vol C Tables 4.2.6.8 and 6.1.1.4'
_computing_data_collection     'SMART (Bruker, 2000)'
_computing_cell_refinement     '<i>SAINT-Plus-NT</i> (Bruker, 2001)'
_computing_data_reduction     '<i>SAINT-Plus-NT</i> (Bruker, 2001)'
_computing_structure_solution     'SHELXTL-NT (Sheldrick, 2008)'
_computing_structure_refinement     'SHELXTL-NT (Sheldrick, 2008)'
_computing_molecular_graphics
 'ORTEP-3 for Windows (Farrugia, 2012) and Mercury (Macrae <i>et al.</i>, 2008)'
_computing_publication_material     'publCIF (Westrip, 2010)'
loop_
    _atom_site_type_symbol
    _atom_site_label
    _atom_site_fract_x
    _atom_site_fract_y
    _atom_site_fract_z
    _atom_site_U_iso_or_equiv
    _atom_site_adp_type
    _atom_site_calc_flag
    _atom_site_refinement_flags
    _atom_site_occupancy
    _atom_site_symmetry_multiplicity
    _atom_site_disorder_assembly
    _atom_site_disorder_group
    B B1 0.9002(3) 0.3451(3) 0.2383(3) 0.0221(9) Uani d . 1 1 . .
    N N1 0.8273(3) 0.4137(2) 0.4822(2) 0.0249(7) Uani d D 1 1 . .
    H H1' 0.837(3) 0.4691(13) 0.490(2) 0.037 Uiso d D 1 1 . .
    O O1 0.83252(17) 0.25852(15) 0.23193(14) 0.0223(5) Uani d . 1 1 . .
    O O2 0.86471(17) 0.45237(15) 0.16481(14) 0.0196(5) Uani d . 1 1 . .
    O O3 0.82959(17) 0.55863(15) 0.01161(15) 0.0204(5) Uani d . 1 1 . .
    O O4 0.76584(19) 0.30256(15) -0.15147(16) 0.0230(5) Uani d D 1 1 . .
    H H4' 0.752(3) 0.3656(7) -0.185(2) 0.034 Uiso d D 1 1 . .
    O O5 1.04678(19) 0.34308(16) 0.20681(14) 0.0237(5) Uani d D 1 1 . .
    H H5' 1.083(2) 0.374(2) 0.1405(4) 0.036 Uiso d D 1 1 . .
    C C1 0.8181(3) 0.2723(3) 0.1362(2) 0.0210(8) Uani d . 1 1 . .
    C C2 0.8197(2) 0.3732(2) 0.0568(2) 0.0162(7) Uani d . 1 1 . .
    C C3 0.8017(2) 0.3854(2) -0.0408(2) 0.0195(7) Uani d . 1 1 . .
    H H3 0.8042 0.4540 -0.0954 0.023 Uiso calc R 1 1 . .
    C C4 0.7803(3) 0.2968(2) -0.0568(2) 0.0189(8) Uani d . 1 1 . .
    C C5 0.7774(2) 0.1964(2) 0.0234(2) 0.0195(7) Uani d . 1 1 . .
    H H5 0.7624 0.1359 0.0118 0.023 Uiso calc R 1 1 . .
    C C6 0.7958(3) 0.1834(2) 0.1190(2) 0.0203(8) Uani d . 1 1 . .
    H H6 0.7935 0.1145 0.1730 0.024 Uiso calc R 1 1 . .
    C C7 0.8381(3) 0.4674(3) 0.0756(2) 0.0207(8) Uani d . 1 1 . .
    C C8 0.8476(3) 0.3359(2) 0.3585(2) 0.0204(8) Uani d . 1 1 . .
    C C9 0.8663(3) 0.4209(2) 0.3818(2) 0.0258(8) Uani d . 1 1 . .
    H H9 0.9080 0.4860 0.3250 0.031 Uiso calc R 1 1 . .
    C C10 0.7715(3) 0.3239(3) 0.5661(2) 0.0249(8) Uani d . 1 1 . .
    H H10 0.7465 0.3211 0.6363 0.030 Uiso calc R 1 1 . .
    C C11 0.7504(3) 0.2356(3) 0.5504(2) 0.0252(8) Uani d . 1 1 . .
    H H11 0.7115 0.1709 0.6093 0.030 Uiso calc R 1 1 . .
    C C12 0.7875(3) 0.2433(2) 0.4464(2) 0.0223(8) Uani d . 1 1 . .
    H H12 0.7711 0.1830 0.4349 0.027 Uiso calc R 1 1 . .
    B B21 -0.0548(3) 0.8085(3) 0.2594(3) 0.0228(9) Uani d . 1 1 . .
    N N21 -0.1361(2) 0.7302(2) 0.0507(2) 0.0203(6) Uani d D 1 1 . .
    H H21' -0.147(3) 0.6730(11) 0.046(2) 0.030 Uiso d D 1 1 . .
    O O21 -0.12591(17) 0.88671(15) 0.29523(15) 0.0223(5) Uani d . 1 1 . .
    O O22 -0.09568(17) 0.69622(15) 0.34851(15) 0.0217(5) Uani d . 1 1 . .
    O O23 -0.14161(18) 0.58725(16) 0.51874(15) 0.0241(5) Uani d . 1 1 . .
    O O24 -0.14430(19) 0.83893(16) 0.70031(16) 0.0263(5) Uani d D 1 1 . .
    H H24' -0.113(3) 0.7810(11) 0.729(2) 0.039 Uiso d D 1 1 . .
    O O25 0.08854(18) 0.83243(16) 0.23529(16) 0.0241(5) Uani d D 1 1 . .
    H H25' 0.139(2) 0.7942(19) 0.210(2) 0.036 Uiso d D 1 1 . .
    C C21 -0.1338(3) 0.8719(3) 0.3963(2) 0.0206(8) Uani d . 1 1 . .
    C C22 -0.1302(3) 0.7722(2) 0.4743(2) 0.0178(7) Uani d . 1 1 . .
    C C23 -0.1363(3) 0.7592(2) 0.5777(2) 0.0212(8) Uani d . 1 1 . .
    H H23 -0.1352 0.6907 0.6312 0.025 Uiso calc R 1 1 . .
    C C24 -0.1440(3) 0.8462(2) 0.6014(2) 0.0213(8) Uani d . 1 1 . .
    C C25 -0.1537(3) 0.9453(2) 0.5241(2) 0.0255(8) Uani d . 1 1 . .
    H H25 -0.1638 1.0045 0.5419 0.031 Uiso calc R 1 1 . .
    C C26 -0.1489(3) 0.9593(2) 0.4221(2) 0.0245(8) Uani d . 1 1 . .
    H H26 -0.1559 1.0273 0.3701 0.029 Uiso calc R 1 1 . .
    C C27 -0.1224(3) 0.6792(3) 0.4487(2) 0.0199(8) Uani d . 1 1 . .
    C C28 -0.0973(3) 0.8118(2) 0.1587(2) 0.0182(7) Uani d . 1 1 . .
    C C29 -0.1085(3) 0.7234(2) 0.1394(2) 0.0213(8) Uani d . 1 1 . .
    H H29 -0.0965 0.6561 0.1900 0.026 Uiso calc R 1 1 . .
    C C30 -0.1534(3) 0.8226(2) -0.0245(2) 0.0212(8) Uani d . 1 1 . .
    H H30 -0.1701 0.8247 -0.0871 0.025 Uiso calc R 1 1 . .
    C C31 -0.1470(3) 0.9131(2) -0.0107(2) 0.0251(8) Uani d . 1 1 . .
    H H31 -0.1602 0.9790 -0.0629 0.030 Uiso calc R 1 1 . .
    C C32 -0.1203(2) 0.9070(2) 0.0823(2) 0.0216(8) Uani d . 1 1 . .
    H H32 -0.1180 0.9696 0.0934 0.026 Uiso calc R 1 1 . .
    B B41 0.5523(3) 0.5007(3) 0.7575(3) 0.0271(10) Uani d . 1 1 . .
    N N41 0.5362(3) 0.7370(3) 0.8323(2) 0.0331(7) Uani d D 1 1 . .
    H H41' 0.549(3) 0.746(3) 0.8832(17) 0.050 Uiso d D 1 1 . .
    O O41 0.47752(18) 0.48464(17) 0.69074(15) 0.0278(6) Uani d . 1 1 . .
    O O42 0.49835(18) 0.42130(17) 0.87233(15) 0.0253(5) Uani d . 1 1 . .
    O O43 0.44602(18) 0.25267(16) 0.98428(16) 0.0293(6) Uani d . 1 1 . .
    O O44 0.4175(2) 0.07153(18) 0.74251(18) 0.0370(6) Uani d D 1 1 . .
    H H44' 0.452(3) 0.035(2) 0.7914(17) 0.056 Uiso d D 1 1 . .
    O O45 0.69516(18) 0.47905(17) 0.72686(15) 0.0255(5) Uani d D 1 1 . .
    H H45' 0.743(2) 0.514(2) 0.6640(8) 0.038 Uiso d D 1 1 . .
    C C41 0.4587(3) 0.3823(3) 0.7069(2) 0.0257(8) Uani d . 1 1 . .
    C C42 0.4645(3) 0.2998(3) 0.8004(2) 0.0222(8) Uani d . 1 1 . .
    C C43 0.4520(3) 0.1950(3) 0.8145(2) 0.0275(8) Uani d . 1 1 . .
    H H43 0.4589 0.1389 0.8786 0.033 Uiso calc R 1 1 . .
    C C44 0.4293(3) 0.1734(3) 0.7338(2) 0.0257(8) Uani d . 1 1 . .
    C C45 0.4154(3) 0.2559(3) 0.6422(2) 0.0277(8) Uani d . 1 1 . .
    H H45 0.3957 0.2411 0.5884 0.033 Uiso calc R 1 1 . .
    C C46 0.4301(3) 0.3593(3) 0.6284(2) 0.0277(8) Uani d . 1 1 . .
    H H46 0.4207 0.4153 0.5652 0.033 Uiso calc R 1 1 . .
    C C47 0.4713(3) 0.3225(3) 0.8912(3) 0.0275(8) Uani d . 1 1 . .
    C C48 0.5329(3) 0.6165(3) 0.7528(2) 0.0245(8) Uani d . 1 1 . .
    C C49 0.5463(3) 0.6392(3) 0.8358(3) 0.0300(9) Uani d . 1 1 . .
    H H49 0.5629 0.5839 0.8965 0.036 Uiso calc R 1 1 . .
    C C50 0.5167(3) 0.8196(3) 0.7474(3) 0.0361(9) Uani d . 1 1 . .
    H H50 0.5147 0.8887 0.7456 0.043 Uiso calc R 1 1 . .
    C C51 0.4998(3) 0.8035(3) 0.6645(3) 0.0350(9) Uani d . 1 1 . .
    H H51 0.4834 0.8607 0.6050 0.042 Uiso calc R 1 1 . .
    C C52 0.5070(3) 0.7020(3) 0.6678(2) 0.0309(9) Uani d . 1 1 . .
    H H52 0.4938 0.6907 0.6100 0.037 Uiso calc R 1 1 . .
    O O61 0.4664(2) 0.0441(2) 0.10850(19) 0.0460(7) Uani d D 1 1 . .
    H H61A 0.468(3) 0.1027(14) 0.0576(19) 0.069 Uiso d D 1 1 . .
    H H61B 0.3878(13) 0.028(3) 0.151(2) 0.069 Uiso d D 1 1 . .
    O O62 0.2191(2) 0.98825(19) 0.24779(19) 0.0329(6) Uani d D 1 1 . .
    H H62A 0.175(3) 0.9429(18) 0.242(3) 0.049 Uiso d D 1 1 . .
    H H62B 0.175(3) 1.0343(18) 0.264(2) 0.049 Uiso d D 1 1 . .
loop_
    _atom_site_aniso_label
    _atom_site_aniso_U_11
    _atom_site_aniso_U_22
    _atom_site_aniso_U_33
    _atom_site_aniso_U_12
    _atom_site_aniso_U_13
    _atom_site_aniso_U_23
    B1 0.024(2) 0.019(2) 0.021(2) -0.0021(17) -0.0106(18) -0.0041(19)
    N1 0.0314(16) 0.026(2) 0.0243(17) 0.0072(15) -0.0157(13) -0.0130(16)
    O1 0.0317(12) 0.0254(14) 0.0138(13) 0.0026(10) -0.0129(10) -0.0079(10)
    O2 0.0264(12) 0.0219(13) 0.0147(12) 0.0037(9) -0.0125(10) -0.0075(10)
    O3 0.0280(12) 0.0197(13) 0.0141(12) 0.0034(10) -0.0092(10) -0.0058(11)
    O4 0.0318(12) 0.0257(14) 0.0190(14) 0.0090(11) -0.0165(10) -0.0112(11)
    O5 0.0267(13) 0.0311(15) 0.0120(12) 0.0024(10) -0.0094(10) -0.0053(11)
    C1 0.0194(17) 0.028(2) 0.0165(19) -0.0002(15) -0.0074(14) -0.0081(17)
    C2 0.0154(16) 0.020(2) 0.0141(18) 0.0028(14) -0.0050(14) -0.0079(16)
    C3 0.0164(16) 0.022(2) 0.0201(19) 0.0022(14) -0.0088(14) -0.0060(16)
    C4 0.0155(17) 0.025(2) 0.0198(19) 0.0054(15) -0.0106(14) -0.0099(17)
    C5 0.0207(17) 0.018(2) 0.022(2) 0.0044(14) -0.0067(15) -0.0103(16)
    C6 0.0231(17) 0.021(2) 0.0157(19) 0.0023(15) -0.0076(14) -0.0057(16)
    C7 0.0136(17) 0.032(2) 0.019(2) 0.0037(15) -0.0046(14) -0.0138(18)
    C8 0.0208(17) 0.024(2) 0.022(2) 0.0052(15) -0.0130(15) -0.0097(17)
    C9 0.0336(19) 0.033(2) 0.0109(19) 0.0014(16) -0.0128(16) -0.0048(17)
    C10 0.0254(18) 0.033(2) 0.0141(19) 0.0068(17) -0.0088(15) -0.0067(18)
    C11 0.0285(18) 0.028(2) 0.0155(19) -0.0004(16) -0.0064(15) -0.0049(16)
    C12 0.0253(18) 0.024(2) 0.025(2) 0.0060(15) -0.0132(15) -0.0132(17)
    B21 0.024(2) 0.022(2) 0.024(2) 0.0031(18) -0.0151(18) -0.0059(19)
    N21 0.0208(14) 0.0213(18) 0.0225(16) 0.0019(13) -0.0085(12) -0.0112(15)
    O21 0.0301(12) 0.0268(14) 0.0156(13) 0.0106(10) -0.0124(10) -0.0112(11)
    O22 0.0255(12) 0.0278(14) 0.0134(13) 0.0019(10) -0.0085(10) -0.0083(11)
    O23 0.0333(12) 0.0204(14) 0.0172(13) -0.0001(10) -0.0096(10) -0.0049(11)
    O24 0.0406(14) 0.0272(15) 0.0187(14) 0.0121(11) -0.0180(11) -0.0116(12)
    O25 0.0243(13) 0.0319(15) 0.0227(13) 0.0050(10) -0.0088(10) -0.0165(11)
    C21 0.0207(17) 0.031(2) 0.018(2) 0.0040(15) -0.0108(15) -0.0150(17)
    C22 0.0166(16) 0.023(2) 0.0174(19) 0.0023(14) -0.0094(14) -0.0089(16)
    C23 0.0197(17) 0.025(2) 0.019(2) 0.0029(15) -0.0101(14) -0.0063(16)
    C24 0.0224(17) 0.026(2) 0.020(2) 0.0059(15) -0.0123(15) -0.0098(17)
    C25 0.0332(19) 0.027(2) 0.026(2) 0.0100(16) -0.0141(16) -0.0182(18)
    C26 0.0324(19) 0.023(2) 0.019(2) 0.0080(16) -0.0134(16) -0.0072(16)
    C27 0.0133(16) 0.032(2) 0.018(2) 0.0027(15) -0.0095(15) -0.0108(18)
    C28 0.0168(16) 0.019(2) 0.0169(19) 0.0011(14) -0.0049(14) -0.0056(16)
    C29 0.0225(17) 0.027(2) 0.0153(19) 0.0048(15) -0.0104(14) -0.0064(16)
    C30 0.0248(18) 0.024(2) 0.0145(19) 0.0017(15) -0.0107(15) -0.0047(16)
    C31 0.0281(19) 0.022(2) 0.025(2) 0.0031(15) -0.0127(16) -0.0069(17)
    C32 0.0214(17) 0.022(2) 0.024(2) 0.0050(14) -0.0103(15) -0.0094(16)
    B41 0.026(2) 0.035(3) 0.017(2) 0.0007(19) -0.0083(18) -0.006(2)
    N41 0.0249(16) 0.041(2) 0.036(2) 0.0050(14) -0.0090(15) -0.0192(18)
    O41 0.0315(13) 0.0310(15) 0.0220(13) 0.0021(11) -0.0159(10) -0.0066(12)
    O42 0.0271(12) 0.0286(15) 0.0176(13) 0.0018(11) -0.0084(10) -0.0058(11)
    O43 0.0302(12) 0.0322(15) 0.0197(13) -0.0023(11) -0.0093(10) -0.0033(12)
    O44 0.0433(15) 0.0343(17) 0.0420(17) 0.0069(12) -0.0229(12) -0.0176(14)
    O45 0.0239(12) 0.0344(15) 0.0157(13) 0.0035(10) -0.0053(10) -0.0084(12)
    C41 0.0215(18) 0.030(2) 0.023(2) -0.0005(16) -0.0094(15) -0.0066(18)
    C42 0.0211(18) 0.031(2) 0.017(2) 0.0017(15) -0.0104(15) -0.0086(17)
    C43 0.0253(18) 0.030(2) 0.023(2) -0.0005(16) -0.0106(16) -0.0043(17)
    C44 0.0223(18) 0.030(2) 0.023(2) 0.0009(16) -0.0073(15) -0.0087(18)
    C45 0.0225(18) 0.038(2) 0.023(2) -0.0017(17) -0.0076(15) -0.0110(18)
    C46 0.0229(18) 0.037(2) 0.021(2) 0.0050(16) -0.0109(15) -0.0067(18)
    C47 0.0161(18) 0.031(2) 0.029(2) -0.0005(16) -0.0077(16) -0.0057(19)
    C48 0.0181(17) 0.035(2) 0.020(2) 0.0043(15) -0.0048(15) -0.0120(18)
    C49 0.0242(19) 0.035(2) 0.033(2) 0.0082(17) -0.0136(16) -0.0127(19)
    C50 0.033(2) 0.031(2) 0.045(3) 0.0061(17) -0.0132(19) -0.015(2)
    C51 0.037(2) 0.035(3) 0.033(2) 0.0121(18) -0.0164(18) -0.0112(19)
    C52 0.0264(19) 0.038(2) 0.027(2) 0.0083(17) -0.0078(16) -0.0135(19)
    O61 0.0400(14) 0.0447(19) 0.0402(19) 0.0037(15) -0.0133(13) -0.0038(14)
    O62 0.0376(15) 0.0347(18) 0.0381(15) 0.0054(12) -0.0178(12) -0.0220(13)
_geom_special_details
;
All e.s.d.'s (except the e.s.d. in the dihedral angle between two l.s. planes)
are estimated using the full covariance matrix. The cell e.s.d.'s are taken
into account individually in the estimation of e.s.d.'s in distances, angles
and torsion angles; correlations between e.s.d.'s in cell parameters are only
used when they are defined by crystal symmetry. An approximate (isotropic)
treatment of cell e.s.d.'s is used for estimating e.s.d.'s involving l.s.
planes.
;
loop_
    _geom_bond_atom_site_label_1
    _geom_bond_atom_site_label_2
    _geom_bond_site_symmetry_2
    _geom_bond_distance
    _geom_bond_publ_flag
    B1 O1 . 1.469(5) n
    B1 O2 . 1.533(3) n
    B1 O5 . 1.456(3) n
    B1 C8 . 1.604(5) n
    N1 H1' . 0.84(3)   ?
    N1 C9 . 1.340(4) ?
    N1 C10 . 1.334(3) ?
    O1 C1 . 1.357(4) ?
    O2 C7 . 1.316(4) ?
    O3 C7 . 1.241(3) ?
    O4 H4' . 0.840(12) ?
    O4 C4 . 1.377(4) ?
    O5 H5' . 0.839(6) ?
    C1 C2 . 1.395(3) ?
    C1 C6 . 1.398(5) ?
    C2 C3 . 1.404(4) ?
    C2 C7 . 1.474(5) ?
    C3 H3 . 0.950 ?
    C3 C4 . 1.381(5) ?
    C4 C5 . 1.392(3) ?
    C5 H5 . 0.950 ?
    C5 C6 . 1.375(4) ?
    C6 H6 . 0.950 ?
    C8 C9 . 1.390(5) ?
    C8 C12 . 1.391(3) ?
    C9 H9 . 0.950 ?
    C10 H10 . 0.950 ?
    C10 C11 . 1.374(5) ?
    C11 H11 . 0.950 ?
    C11 C12 . 1.390(4) ?
    C12 H12 . 0.950 ?
    B21 O21 . 1.467(4) ?
    B21 O22 . 1.539(3) ?
    B21 O25 . 1.446(4) ?
    B21 C28 . 1.609(5) ?
    N21 H21' . 0.84(2)   ?
    N21 C29 . 1.346(5) ?
    N21 C30 . 1.340(3) ?
    O21 C21 . 1.355(4) ?
    O22 C27 . 1.302(4) ?
    O23 C27 . 1.242(3) ?
    O24 H24' . 0.840(18) ?
    O24 C24 . 1.378(4) ?
    O25 H25' . 0.84(3)   ?
    C21 C22 . 1.386(3) ?
    C21 C26 . 1.399(5) ?
    C22 C23 . 1.400(4) ?
    C22 C27 . 1.475(5) ?
    C23 H23 . 0.950 ?
    C23 C24 . 1.379(5) ?
    C24 C25 . 1.391(3) ?
    C25 H25 . 0.950 ?
    C25 C26 . 1.381(5) ?
    C26 H26 . 0.950 ?
    C28 C29 . 1.384(5) ?
    C28 C32 . 1.392(3) ?
    C29 H29 . 0.950 ?
    C30 H30 . 0.950 ?
    C30 C31 . 1.360(5) ?
    C31 H31 . 0.950 ?
    C31 C32 . 1.406(5) ?
    C32 H32 . 0.950 ?
    B41 O41 . 1.476(5) ?
    B41 O42 . 1.512(3) ?
    B41 O45 . 1.471(3) ?
    B41 C48 . 1.590(5) ?
    N41 H41' . 0.84(3)   ?
    N41 C49 . 1.342(5) ?
    N41 C50 . 1.347(4) ?
    O41 C41 . 1.359(4) ?
    O42 C47 . 1.315(4) ?
    O43 C47 . 1.247(3) ?
    O44 H44' . 0.84(3)   ?
    O44 C44 . 1.380(4) ?
    O45 H45' . 0.839(11) ?
    C41 C42 . 1.376(4) ?
    C41 C46 . 1.397(5) ?
    C42 C43 . 1.395(5) ?
    C42 C47 . 1.480(6) ?
    C43 H43 . 0.950 ?
    C43 C44 . 1.389(5) ?
    C44 C45 . 1.384(4) ?
    C45 H45 . 0.950 ?
    C45 C46 . 1.380(5) ?
    C46 H46 . 0.950 ?
    C48 C49 . 1.393(6) ?
    C48 C52 . 1.392(4) ?
    C49 H49 . 0.950 ?
    C50 H50 . 0.950 ?
    C50 C51 . 1.353(6) ?
    C51 H51 . 0.950 ?
    C51 C52 . 1.394(5) ?
    C52 H52 . 0.950 ?
    O61 H61A . 0.840(18) ?
    O61 H61B . 0.840(14) ?
    O62 H62A . 0.84(3)   ?
    O62 H62B . 0.84(3)   ?
loop_
    _geom_angle_atom_site_label_1
    _geom_angle_atom_site_label_2
    _geom_angle_atom_site_label_3
    _geom_angle_site_symmetry_1
    _geom_angle_site_symmetry_3
    _geom_angle
    _geom_angle_publ_flag
    O1 B1 O2 . . 110.5(3) ?
    O1 B1 O5 . . 112(3) ?
    O1 B1 C8 . . 108.9(3) ?
    O2 B1 O5 . . 107.9(3) ?
    O2 B1 C8 . . 107.8(3) ?
    O5 B1 C8 . . 109.8(3) ?
    H1' N1 C9 . . 117.0(10)
                         ?
    H1' N1 C10 . . 120.0(10)
                          ?
    C9 N1 C10 . . 122.3(3) ?
    B1 O1 C1 . . 118.5(2) ?
    B1 O2 C7 . . 122.4(2) ?
    H4' O4 C4 . . 106(2) ?
    B1 O5 H5' . . 113.5(6) ?
    O1 C1 C2 . . 121.3(3) ?
    O1 C1 C6 . . 119.0(3) ?
    C2 C1 C6 . . 119.7(3) ?
    C1 C2 C3 . . 120.2(3) ?
    C1 C2 C7 . . 120.1(3) ?
    C3 C2 C7 . . 119.7(3) ?
    C2 C3 H3 . . 120.0 ?
    C2 C3 C4 . . 119.4(3) ?
    H3 C3 C4 . . 120.0 ?
    O4 C4 C3 . . 122.7(3) ?
    O4 C4 C5 . . 117.3(3) ?
    C3 C4 C5 . . 120.0(3) ?
    C4 C5 H5 . . 119.0 ?
    C4 C5 C6 . . 121.2(3) ?
    H5 C5 C6 . . 119.0 ?
    C1 C6 C5 . . 119.6(3) ?
    C1 C6 H6 . . 120.0 ?
    C5 C6 H6 . . 120.0 ?
    O2 C7 O3 . . 119.5(3) ?
    O2 C7 C2 . . 117.5(3) ?
    O3 C7 C2 . . 123.0(3) ?
    B1 C8 C9 . . 121.0(3) ?
    B1 C8 C12 . . 123.6(3) ?
    C9 C8 C12 . . 115.3(3) ?
    N1 C9 C8 . . 121.9(3) ?
    N1 C9 H9 . . 119.0 ?
    C8 C9 H9 . . 119.0 ?
    N1 C10 H10 . . 120.0 ?
    N1 C10 C11 . . 119.7(3) ?
    H10 C10 C11 . . 120.0 ?
    C10 C11 H11 . . 120.0 ?
    C10 C11 C12 . . 118.4(3) ?
    H11 C11 C12 . . 120.0 ?
    C8 C12 C11 . . 122.4(3) ?
    C8 C12 H12 . . 119.0 ?
    C11 C12 H12 . . 119.0 ?
    O21 B21 O22 . . 110.4(3) ?
    O21 B21 O25 . . 107.4(3) ?
    O21 B21 C28 . . 109.5(3) ?
    O22 B21 O25 . . 109.1(3) ?
    O22 B21 C28 . . 107.3(2) ?
    O25 B21 C28 . . 113.1(3) ?
    H21' N21 C29 . . 116.0(10)
                            ?
    H21' N21 C30 . . 121.0(10)
                            ?
    C29 N21 C30 . . 122.4(3) ?
    B21 O21 C21 . . 115.9(3) ?
    B21 O22 C27 . . 120.9(2) ?
    H24' O24 C24 . . 105(2) ?
    B21 O25 H25' . . 114(2) ?
    O21 C21 C22 . . 121.4(3) ?
    O21 C21 C26 . . 118.8(3) ?
    C22 C21 C26 . . 119.8(3) ?
    C21 C22 C23 . . 120.3(3) ?
    C21 C22 C27 . . 119.8(3) ?
    C23 C22 C27 . . 119.9(3) ?
    C22 C23 H23 . . 120.0 ?
    C22 C23 C24 . . 119.8(3) ?
    H23 C23 C24 . . 120.0 ?
    O24 C24 C23 . . 122.4(3) ?
    O24 C24 C25 . . 118.1(3) ?
    C23 C24 C25 . . 119.5(3) ?
    C24 C25 H25 . . 119.0 ?
    C24 C25 C26 . . 121.3(3) ?
    H25 C25 C26 . . 119.0 ?
    C21 C26 C25 . . 119.1(3) ?
    C21 C26 H26 . . 120.0 ?
    C25 C26 H26 . . 120.0 ?
    O22 C27 O23 . . 120.0(4) ?
    O22 C27 C22 . . 117.6(3) ?
    O23 C27 C22 . . 122.4(3) ?
    B21 C28 C29 . . 123.4(3) ?
    B21 C28 C32 . . 120.9(3) ?
    C29 C28 C32 . . 115.7(3) ?
    N21 C29 C28 . . 121.7(3) ?
    N21 C29 H29 . . 119.0 ?
    C28 C29 H29 . . 119.0 ?
    N21 C30 H30 . . 120.0 ?
    N21 C30 C31 . . 119.8(3) ?
    H30 C30 C31 . . 120.0 ?
    C30 C31 H31 . . 121.0 ?
    C30 C31 C32 . . 118.5(3) ?
    H31 C31 C32 . . 121.0 ?
    C28 C32 C31 . . 121.9(3) ?
    C28 C32 H32 . . 119.0 ?
    C31 C32 H32 . . 119.0 ?
    O41 B41 O42 . . 110.4(3) ?
    O41 B41 O45 . . 111.9(3) ?
    O41 B41 C48 . . 108.8(3) ?
    O42 B41 O45 . . 103.7(3) ?
    O42 B41 C48 . . 108.9(3) ?
    O45 B41 C48 . . 113.1(3) ?
    H41' N41 C49 . . 117(2) ?
    H41' N41 C50 . . 120(2) ?
    C49 N41 C50 . . 122.2(4) ?
    B41 O41 C41 . . 114.8(3) ?
    B41 O42 C47 . . 118.5(3) ?
    H44' O44 C44 . . 104(2) ?
    B41 O45 H45' . . 119.0(10)
                            ?
    O41 C41 C42 . . 121.5(3) ?
    O41 C41 C46 . . 119.8(3) ?
    C42 C41 C46 . . 118.6(3) ?
    C41 C42 C43 . . 121.3(3) ?
    C41 C42 C47 . . 119.2(3) ?
    C43 C42 C47 . . 119.2(3) ?
    C42 C43 H43 . . 120.0 ?
    C42 C43 C44 . . 119.3(3) ?
    H43 C43 C44 . . 120.0 ?
    O44 C44 C43 . . 122(3) ?
    O44 C44 C45 . . 118.3(3) ?
    C43 C44 C45 . . 119.7(3) ?
    C44 C45 H45 . . 120.0 ?
    C44 C45 C46 . . 120.5(3) ?
    H45 C45 C46 . . 120.0 ?
    C41 C46 C45 . . 120.5(3) ?
    C41 C46 H46 . . 120.0 ?
    C45 C46 H46 . . 120.0 ?
    O42 C47 O43 . . 119.8(3) ?
    O42 C47 C42 . . 117.8(3) ?
    O43 C47 C42 . . 122.4(3) ?
    B41 C48 C49 . . 120.2(3) ?
    B41 C48 C52 . . 124.5(3) ?
    C49 C48 C52 . . 115.2(3) ?
    N41 C49 C48 . . 121.8(4) ?
    N41 C49 H49 . . 119.0 ?
    C48 C49 H49 . . 119.0 ?
    N41 C50 H50 . . 120.0 ?
    N41 C50 C51 . . 119.5(3) ?
    H50 C50 C51 . . 120.0 ?
    C50 C51 H51 . . 120.0 ?
    C50 C51 C52 . . 119.1(4) ?
    H51 C51 C52 . . 120.0 ?
    C48 C52 C51 . . 122.2(3) ?
    C48 C52 H52 . . 119.0 ?
    C51 C52 H52 . . 119.0 ?
    H61A O61 H61B . . 108(3) ?
    H62A O62 H62B . . 116(3) ?
loop_
    _geom_torsion_atom_site_label_1
    _geom_torsion_atom_site_label_2
    _geom_torsion_atom_site_label_3
    _geom_torsion_atom_site_label_4
    _geom_torsion_site_symmetry_1
    _geom_torsion_site_symmetry_2
    _geom_torsion_site_symmetry_3
    _geom_torsion_site_symmetry_4
    _geom_torsion
    _geom_torsion_publ_flag
    O5 B1 O1 C1 . . . . -84.3(3) ?
    O2 B1 O1 C1 . . . . 36.0(3) ?
    C8 B1 O1 C1 . . . . 154.2(2) ?
    O5 B1 O2 C7 . . . . 92.1(3) ?
    O1 B1 O2 C7 . . . . -30.6(3) ?
    C8 B1 O2 C7 . . . . -149.4(2) ?
    B1 O1 C1 C2 . . . . -23.2(4) ?
    B1 O1 C1 C6 . . . . 159.4(2) ?
    O1 C1 C2 C3 . . . . -178.6(2) ?
    C6 C1 C2 C3 . . . . -1.3(4) ?
    O1 C1 C2 C7 . . . . 0.4(4) ?
    C6 C1 C2 C7 . . . . 177.8(2) ?
    C1 C2 C3 C4 . . . . 1.0(4) ?
    C7 C2 C3 C4 . . . . -178.0(2) ?
    C2 C3 C4 O4 . . . . -178.0(2) ?
    C2 C3 C4 C5 . . . . -0.3(4) ?
    O4 C4 C5 C6 . . . . 177.7(2) ?
    C3 C4 C5 C6 . . . . -0.1(4) ?
    C4 C5 C6 C1 . . . . -0.1(4) ?
    O1 C1 C6 C5 . . . . 178.2(2) ?
    C2 C1 C6 C5 . . . . 0.8(4) ?
    B1 O2 C7 O3 . . . . -169.4(2) ?
    B1 O2 C7 C2 . . . . 10.5(4) ?
    C1 C2 C7 O3 . . . . -174.1(2) ?
    C3 C2 C7 O3 . . . . 4.9(4) ?
    C1 C2 C7 O2 . . . . 6.0(4) ?
    C3 C2 C7 O2 . . . . -175.0(2) ?
    O5 B1 C8 C9 . . . . 74.1(3) ?
    O1 B1 C8 C9 . . . . -163.0(2) ?
    O2 B1 C8 C9 . . . . -43.1(3) ?
    O5 B1 C8 C12 . . . . -102.5(3) ?
    O1 B1 C8 C12 . . . . 20.4(4) ?
    O2 B1 C8 C12 . . . . 140.3(3) ?
    C10 N1 C9 C8 . . . . 1.8(4) ?
    C12 C8 C9 N1 . . . . -0.8(4) ?
    B1 C8 C9 N1 . . . . -177.6(3) ?
    C9 N1 C10 C11 . . . . -1.2(4) ?
    N1 C10 C11 C12 . . . . -0.5(4) ?
    C10 C11 C12 C8 . . . . 1.6(4) ?
    C9 C8 C12 C11 . . . . -0.9(4) ?
    B1 C8 C12 C11 . . . . 175.9(3) ?
    O25 B21 O21 C21 . . . . -76.3(3) ?
    O22 B21 O21 C21 . . . . 42.6(3) ?
    C28 B21 O21 C21 . . . . 160.5(2) ?
    O25 B21 O22 C27 . . . . 83.4(3) ?
    O21 B21 O22 C27 . . . . -34.4(3) ?
    C28 B21 O22 C27 . . . . -153.7(2) ?
    B21 O21 C21 C22 . . . . -26.6(4) ?
    B21 O21 C21 C26 . . . . 154.9(3) ?
    O21 C21 C22 C23 . . . . 179.0(2) ?
    C26 C21 C22 C23 . . . . -2.5(4) ?
    O21 C21 C22 C27 . . . . -2.1(4) ?
    C26 C21 C22 C27 . . . . 176.4(2) ?
    C21 C22 C23 C24 . . . . -0.9(4) ?
    C27 C22 C23 C24 . . . . -179.8(3) ?
    C22 C23 C24 O24 . . . . -177.1(2) ?
    C22 C23 C24 C25 . . . . 3.8(4) ?
    O24 C24 C25 C26 . . . . 177.5(2) ?
    C23 C24 C25 C26 . . . . -3.3(4) ?
    C24 C25 C26 C21 . . . . -0.1(4) ?
    O21 C21 C26 C25 . . . . -178.4(2) ?
    C22 C21 C26 C25 . . . . 3.0(4) ?
    B21 O22 C27 O23 . . . . -172.6(2) ?
    B21 O22 C27 C22 . . . . 8.1(3) ?
    C21 C22 C27 O23 . . . . -167.6(2) ?
    C23 C22 C27 O23 . . . . 11.3(4) ?
    C21 C22 C27 O22 . . . . 11.6(4) ?
    C23 C22 C27 O22 . . . . -169.5(2) ?
    O25 B21 C28 C29 . . . . 94.2(3) ?
    O21 B21 C28 C29 . . . . -146.0(3) ?
    O22 B21 C28 C29 . . . . -26.2(4) ?
    O25 B21 C28 C32 . . . . -83.3(3) ?
    O21 B21 C28 C32 . . . . 36.4(4) ?
    O22 B21 C28 C32 . . . . 156.3(2) ?
    C30 N21 C29 C28 . . . . 0.5(4) ?
    C32 C28 C29 N21 . . . . 1.9(4) ?
    B21 C28 C29 N21 . . . . -175.8(3) ?
    C29 N21 C30 C31 . . . . -1.8(4) ?
    N21 C30 C31 C32 . . . . 0.8(4) ?
    C29 C28 C32 C31 . . . . -2.9(4) ?
    B21 C28 C32 C31 . . . . 174.8(2) ?
    C30 C31 C32 C28 . . . . 1.6(4) ?
    O45 B41 O41 C41 . . . . 69.1(3) ?
    O42 B41 O41 C41 . . . . -45.8(3) ?
    C48 B41 O41 C41 . . . . -165.2(2) ?
    O45 B41 O42 C47 . . . . -77.1(3) ?
    O41 B41 O42 C47 . . . . 42.8(4) ?
    C48 B41 O42 C47 . . . . 162.2(2) ?
    B41 O41 C41 C42 . . . . 21.8(4) ?
    B41 O41 C41 C46 . . . . -159.4(3) ?
    O41 C41 C42 C43 . . . . -176.7(3) ?
    C46 C41 C42 C43 . . . . 4.6(4) ?
    O41 C41 C42 C47 . . . . 9.1(4) ?
    C46 C41 C42 C47 . . . . -169.7(3) ?
    C41 C42 C43 C44 . . . . -1.9(4) ?
    C47 C42 C43 C44 . . . . 172.4(3) ?
    C42 C43 C44 O44 . . . . 179.3(3) ?
    C42 C43 C44 C45 . . . . -1.9(4) ?
    O44 C44 C45 C46 . . . . -178.2(2) ?
    C43 C44 C45 C46 . . . . 3.0(4) ?
    C44 C45 C46 C41 . . . . -0.2(4) ?
    O41 C41 C46 C45 . . . . 177.7(2) ?
    C42 C41 C46 C45 . . . . -3.5(4) ?
    B41 O42 C47 O43 . . . . 169.5(2) ?
    B41 O42 C47 C42 . . . . -14.0(4) ?
    C41 C42 C47 O43 . . . . 163.3(3) ?
    C43 C42 C47 O43 . . . . -11.1(4) ?
    C41 C42 C47 O42 . . . . -13.1(4) ?
    C43 C42 C47 O42 . . . . 172.5(2) ?
    O45 B41 C48 C52 . . . . 98.1(3) ?
    O41 B41 C48 C52 . . . . -26.9(4) ?
    O42 B41 C48 C52 . . . . -147.2(3) ?
    O45 B41 C48 C49 . . . . -79.6(4) ?
    O41 B41 C48 C49 . . . . 155.4(3) ?
    O42 B41 C48 C49 . . . . 35.0(4) ?
    C50 N41 C49 C48 . . . . -2.0(5) ?
    C52 C48 C49 N41 . . . . -0.8(4) ?
    B41 C48 C49 N41 . . . . 177.2(3) ?
    C49 N41 C50 C51 . . . . 3.3(5) ?
    N41 C50 C51 C52 . . . . -1.8(5) ?
    C50 C51 C52 C48 . . . . -1.0(5) ?
    C49 C48 C52 C51 . . . . 2.2(4) ?
    B41 C48 C52 C51 . . . . -175.6(3) ?
loop_
    _geom_hbond_atom_site_label_d
    _geom_hbond_atom_site_label_h
    _geom_hbond_atom_site_label_a
    _geom_hbond_site_symmetry_a
    _geom_hbond_distance_dh
    _geom_hbond_distance_ha
    _geom_hbond_distance_da
    _geom_hbond_angle_dha
    _geom_hbond_publ_flag
    O62 H62A O25 1_555 0.84 1.86 2.702(4) 174 yes
    O45 H45' O23 1_655 0.84 1.94 2.777(2) 177 yes
    O4 H4' O45 1_554 0.84 1.77 2.579(3) 162 yes
    O61 H61A O43 1_554 0.84 1.95 2.749(3) 159 yes
    O5 H5' O3 2_765 0.84 1.93 2.773(2) 178 yes
    O24 H24' O5 2_666 0.84 1.8 2.638(3) 179 yes
    O25 H25' O4 2_665 0.84 1.95 2.791(3) 173 yes
    O62 H62B O24 2_576 0.84 2.02 2.810(4) 157 yes
    O44 H44' O61 2_656 0.84 1.82 2.656(3) 177 yes
    O61 H61B O62 1_545 0.84 1.83 2.673(3) 178 yes
    N1 H1' O23 1_655 0.84 1.89 2.725(4) 176 yes
    N21 H21' O3 1_455 0.84 1.89 2.727(4) 170 yes
    N41 H41' O43 2_667 0.84 1.92 2.749(5) 169 yes
    C11 H11 O62 2_666 0.95 2.57 3.348(4) 140 yes
    C23 H23 O5 2_666 0.95 2.59 3.215(4) 123 yes
    C43 H43 O61 2_656 0.95 2.57 3.201(4) 124 yes
_iucr_refine_instructions_details
;
TITL e18juarm in P-1
CELL 0.71073  10.3498  13.9160  14.3401  65.785  73.421  87.213
ZERR    2.00   0.0024   0.0032   0.0033   0.004   0.004   0.005
LATT 1
SFAC C  H  B  N  O
UNIT 72 68 6 6 34
OMIT  -3.00  52.00
L.S. 10
ACTA
BOND
FMAP 2
PLAN 20
conf
size 0.28 0.41 0.45
dfix 0.84 0.001 O4 H4' O5 H5' O24 H24' o25 H25' O44 H44' O45 H45'
dfix 0.84 0.001 O61 H61A O61 H61B O62 H62A O62 H62B
dfix 0.84 0.001 N1 H1' N21 H21' N41 H41'
TEMP -173
WGHT    0.012500
FVAR       0.26504
B1    3    0.900246    0.345097    0.238296    11.00000    0.02447    0.01940 =
         0.02124   -0.00411   -0.01060   -0.00211
N1    4    0.827308    0.413651    0.482192    11.00000    0.03142    0.02633 =
         0.02428   -0.01299   -0.01567    0.00719
MOLE 2
H1'   2    0.836699    0.469060    0.490384    11.00000   -1.50000
MOLE 1
O1    5    0.832516    0.258525    0.231935    11.00000    0.03165    0.02538 =
         0.01380   -0.00792   -0.01289    0.00261
O2    5    0.864708    0.452374    0.164815    11.00000    0.02641    0.02188 =
         0.01473   -0.00750   -0.01255    0.00371
O3    5    0.829588    0.558629    0.011606    11.00000    0.02804    0.01972 =
         0.01408   -0.00582   -0.00918    0.00340
O4    5    0.765845    0.302562   -0.151469    11.00000    0.03175    0.02566 =
         0.01901   -0.01119   -0.01654    0.00899
MOLE 2
H4'   2    0.751731    0.365610   -0.185387    11.00000   -1.50000
MOLE 1
O5    5    1.046783    0.343078    0.206814    11.00000    0.02671    0.03113 =
         0.01196   -0.00527   -0.00936    0.00238
MOLE 2
H5'   2    1.082938    0.373952    0.140544    11.00000   -1.50000
MOLE 1
C1    1    0.818100    0.272335    0.136187    11.00000    0.01939    0.02774 =
         0.01654   -0.00811   -0.00736   -0.00015
C2    1    0.819687    0.373151    0.056770    11.00000    0.01539    0.02031 =
         0.01406   -0.00792   -0.00498    0.00283
C3    1    0.801686    0.385384   -0.040828    11.00000    0.01638    0.02168 =
         0.02005   -0.00598   -0.00881    0.00224
AFIX  43
H3    2    0.804225    0.453991   -0.095407    11.00000   -1.20000
AFIX   0
C4    1    0.780253    0.296764   -0.056762    11.00000    0.01545    0.02546 =
         0.01980   -0.00993   -0.01062    0.00540
C5    1    0.777387    0.196417    0.023390    11.00000    0.02068    0.01846 =
         0.02153   -0.01033   -0.00672    0.00442
AFIX  43
H5    2    0.762427    0.135910    0.011815    11.00000   -1.20000
AFIX   0
C6    1    0.795834    0.183410    0.118981    11.00000    0.02306    0.02140 =
         0.01565   -0.00565   -0.00762    0.00227
AFIX  43
H6    2    0.793470    0.114478    0.172978    11.00000   -1.20000
AFIX   0
C7    1    0.838072    0.467404    0.075604    11.00000    0.01364    0.03226 =
         0.01926   -0.01381   -0.00464    0.00365
C8    1    0.847630    0.335915    0.358458    11.00000    0.02076    0.02350 =
         0.02160   -0.00971   -0.01303    0.00519
C9    1    0.866327    0.420898    0.381845    11.00000    0.03360    0.03291 =
         0.01094   -0.00480   -0.01284    0.00136
AFIX  43
H9    2    0.907975    0.486013    0.325045    11.00000   -1.20000
AFIX   0
C10   1    0.771525    0.323923    0.566094    11.00000    0.02545    0.03348 =
         0.01406   -0.00668   -0.00881    0.00679
AFIX  43
H10   2    0.746513    0.321114    0.636316    11.00000   -1.20000
AFIX   0
C11   1    0.750435    0.235621    0.550438    11.00000    0.02845    0.02769 =
         0.01549   -0.00490   -0.00643   -0.00038
AFIX  43
H11   2    0.711514    0.170949    0.609276    11.00000   -1.20000
AFIX   0
C12   1    0.787458    0.243267    0.446381    11.00000    0.02529    0.02382 =
         0.02460   -0.01321   -0.01318    0.00595
AFIX  43
H12   2    0.771075    0.183012    0.434865    11.00000   -1.20000
AFIX   0
B21   3   -0.054816    0.808515    0.259418    11.00000    0.02426    0.02234 =
         0.02360   -0.00590   -0.01510    0.00313
N21   4   -0.136062    0.730232    0.050670    11.00000    0.02083    0.02127 =
         0.02246   -0.01116   -0.00854    0.00191
MOLE 2
H21'  2   -0.146902    0.672954    0.046274    11.00000   -1.50000
MOLE 1
O21   5   -0.125910    0.886710    0.295226    11.00000    0.03006    0.02681 =
         0.01561   -0.01115   -0.01240    0.01061
O22   5   -0.095683    0.696220    0.348509    11.00000    0.02551    0.02778 =
         0.01342   -0.00828   -0.00850    0.00190
O23   5   -0.141611    0.587253    0.518745    11.00000    0.03335    0.02040 =
         0.01716   -0.00486   -0.00956   -0.00005
O24   5   -0.144297    0.838929    0.700310    11.00000    0.04057    0.02721 =
         0.01870   -0.01157   -0.01799    0.01207
MOLE 2
H24'  2   -0.112811    0.780957    0.729129    11.00000   -1.50000
MOLE 1
O25   5    0.088541    0.832427    0.235291    11.00000    0.02427    0.03193 =
         0.02265   -0.01652   -0.00883    0.00501
MOLE 2
H25'  2    0.138701    0.794235    0.210144    11.00000   -1.50000
MOLE 1
C21   1   -0.133766    0.871858    0.396250    11.00000    0.02072    0.03103 =
         0.01835   -0.01499   -0.01078    0.00397
C22   1   -0.130209    0.772192    0.474302    11.00000    0.01660    0.02276 =
         0.01744   -0.00891   -0.00937    0.00227
C23   1   -0.136338    0.759178    0.577651    11.00000    0.01971    0.02471 =
         0.01928   -0.00634   -0.01010    0.00294
AFIX  43
H23   2   -0.135230    0.690660    0.631220    11.00000   -1.20000
AFIX   0
C24   1   -0.143994    0.846240    0.601402    11.00000    0.02243    0.02594 =
         0.01956   -0.00978   -0.01233    0.00593
C25   1   -0.153716    0.945294    0.524112    11.00000    0.03317    0.02737 =
         0.02617   -0.01825   -0.01406    0.00999
AFIX  43
H25   2   -0.163837    1.004476    0.541869    11.00000   -1.20000
AFIX   0
C26   1   -0.148942    0.959276    0.422059    11.00000    0.03245    0.02333 =
         0.01934   -0.00716   -0.01341    0.00796
AFIX  43
H26   2   -0.155869    1.027330    0.370073    11.00000   -1.20000
AFIX   0
C27   1   -0.122370    0.679221    0.448692    11.00000    0.01329    0.03239 =
         0.01769   -0.01080   -0.00947    0.00268
C28   1   -0.097314    0.811829    0.158656    11.00000    0.01683    0.01896 =
         0.01685   -0.00563   -0.00487    0.00115
C29   1   -0.108519    0.723389    0.139355    11.00000    0.02252    0.02662 =
         0.01530   -0.00637   -0.01039    0.00477
AFIX  43
H29   2   -0.096457    0.656103    0.190017    11.00000   -1.20000
AFIX   0
C30   1   -0.153391    0.822552   -0.024452    11.00000    0.02476    0.02434 =
         0.01451   -0.00472   -0.01072    0.00170
AFIX  43
H30   2   -0.170095    0.824740   -0.087060    11.00000   -1.20000
AFIX   0
C31   1   -0.146981    0.913109   -0.010747    11.00000    0.02809    0.02196 =
         0.02540   -0.00686   -0.01275    0.00308
AFIX  43
H31   2   -0.160197    0.979032   -0.062858    11.00000   -1.20000
AFIX   0
C32   1   -0.120347    0.906958    0.082298    11.00000    0.02138    0.02205 =
         0.02363   -0.00945   -0.01030    0.00502
AFIX  43
H32   2   -0.118007    0.969565    0.093366    11.00000   -1.20000
AFIX   0
MOLE 2
B41   3    0.552263    0.500719    0.757484    11.00000    0.02610    0.03519 =
         0.01656   -0.00594   -0.00825    0.00067
N41   4    0.536224    0.737043    0.832325    11.00000    0.02490    0.04095 =
         0.03641   -0.01918   -0.00903    0.00497
H41'  2    0.549458    0.746480    0.883221    11.00000   -1.50000
O41   5    0.477523    0.484642    0.690744    11.00000    0.03151    0.03100 =
         0.02195   -0.00660   -0.01589    0.00208
O42   5    0.498353    0.421302    0.872327    11.00000    0.02715    0.02861 =
         0.01755   -0.00577   -0.00842    0.00180
O43   5    0.446024    0.252667    0.984279    11.00000    0.03023    0.03221 =
         0.01969   -0.00329   -0.00929   -0.00225
O44   5    0.417492    0.071526    0.742506    11.00000    0.04334    0.03434 =
         0.04196   -0.01757   -0.02294    0.00692
H44'  2    0.451612    0.035012    0.791369    11.00000   -1.50000
O45   5    0.695157    0.479054    0.726859    11.00000    0.02392    0.03445 =
         0.01568   -0.00842   -0.00532    0.00346
H45'  2    0.743361    0.513831    0.663953    11.00000   -1.50000
C41   1    0.458688    0.382331    0.706946    11.00000    0.02154    0.02982 =
         0.02337   -0.00657   -0.00942   -0.00054
C42   1    0.464455    0.299838    0.800385    11.00000    0.02108    0.03055 =
         0.01707   -0.00862   -0.01036    0.00173
C43   1    0.451988    0.194981    0.814531    11.00000    0.02528    0.02986 =
         0.02320   -0.00429   -0.01057   -0.00045
AFIX  43
H43   2    0.458926    0.138940    0.878633    11.00000   -1.20000
AFIX   0
C44   1    0.429309    0.173449    0.733799    11.00000    0.02231    0.03002 =
         0.02308   -0.00873   -0.00734    0.00092
C45   1    0.415442    0.255881    0.642176    11.00000    0.02245    0.03774 =
         0.02268   -0.01105   -0.00757   -0.00166
AFIX  43
H45   2    0.395693    0.241132    0.588398    11.00000   -1.20000
AFIX   0
C46   1    0.430114    0.359333    0.628434    11.00000    0.02289    0.03662 =
         0.02092   -0.00674   -0.01092    0.00498
AFIX  43
H46   2    0.420716    0.415277    0.565152    11.00000   -1.20000
AFIX   0
C47   1    0.471316    0.322500    0.891210    11.00000    0.01607    0.03150 =
         0.02903   -0.00569   -0.00766   -0.00053
C48   1    0.532949    0.616504    0.752795    11.00000    0.01810    0.03514 =
         0.02000   -0.01197   -0.00479    0.00426
C49   1    0.546279    0.639154    0.835819    11.00000    0.02420    0.03451 =
         0.03297   -0.01271   -0.01362    0.00822
AFIX  43
H49   2    0.562925    0.583856    0.896505    11.00000   -1.20000
AFIX   0
C50   1    0.516682    0.819627    0.747366    11.00000    0.03268    0.03059 =
         0.04541   -0.01538   -0.01318    0.00611
AFIX  43
H50   2    0.514741    0.888657    0.745621    11.00000   -1.20000
AFIX   0
C51   1    0.499841    0.803539    0.664549    11.00000    0.03711    0.03549 =
         0.03264   -0.01119   -0.01642    0.01213
AFIX  43
H51   2    0.483355    0.860656    0.605046    11.00000   -1.20000
AFIX   0
C52   1    0.507020    0.701979    0.667761    11.00000    0.02636    0.03821 =
         0.02747   -0.01348   -0.00783    0.00830
AFIX  43
H52   2    0.493783    0.690697    0.610020    11.00000   -1.20000
AFIX   0
O61   5    0.466401    0.044123    0.108501    11.00000    0.03995    0.04472 =
         0.04018   -0.00379   -0.01334    0.00368
H61A  2    0.467711    0.102742    0.057563    11.00000   -1.50000
H61B  2    0.387809    0.027942    0.150960    11.00000   -1.50000
O62   5    0.219132    0.988255    0.247787    11.00000    0.03759    0.03468 =
         0.03806   -0.02202   -0.01781    0.00542
H62A  2    0.175275    0.942902    0.241855    11.00000   -1.50000
H62B  2    0.174835    1.034290    0.263831    11.00000   -1.50000
HKLF 4
REM  e18juarm in P-1
REM R1 =  0.0530 for   3529 Fo > 4sig(Fo)  and  0.1153 for all   7051 data
REM    571 parameters refined using     13 restraints
END
WGHT      0.0398      0.0000
REM Highest difference peak  0.710,  deepest hole -0.260,  1-sigma level  0.059
Q1    1   0.5389  0.9533  0.4254  11.00000  0.05    0.71
Q2    1   0.8036  0.5636 -0.0460  11.00000  0.05    0.28
Q3    1   0.7590  0.2237  0.1489  11.00000  0.05    0.28
Q4    1  -0.0867  0.9187  0.3963  11.00000  0.05    0.26
Q5    1   0.7659  0.4083  0.0841  11.00000  0.05    0.26
Q6    1  -0.0625  0.8765  0.1203  11.00000  0.05    0.26
Q7    1   0.7990  0.4840  0.1851  11.00000  0.05    0.26
Q8    1   0.8497  0.3439 -0.0561  11.00000  0.05    0.26
Q9    1   0.8026  0.3848  0.3731  11.00000  0.05    0.26
Q10   1   0.8194  0.3268  0.0908  11.00000  0.05    0.24
Q11   1   0.8125  0.3812  0.0136  11.00000  0.05    0.23
Q12   1   0.8842  0.4392  0.0465  11.00000  0.05    0.23
Q13   1   0.7422  0.3408 -0.0295  11.00000  0.05    0.23
Q14   1   0.8174  0.2576 -0.0442  11.00000  0.05    0.23
Q15   1  -0.1206  0.8006  0.2139  11.00000  0.05    0.23
Q16   1   0.4677  0.3148  0.8244  11.00000  0.05    0.22
Q17   1   0.7998  0.4586 -0.1532  11.00000  0.05    0.22
Q18   1   0.8175  0.2016  0.0692  11.00000  0.05    0.22
Q19   1   0.8218  0.2733  0.5593  11.00000  0.05    0.22
Q20   1   0.8853  0.5399 -0.0195  11.00000  0.05    0.22
;
data_New_Global_Publ_Block
_journal_date_recd_electronic     2014-02-08
_journal_date_accepted     2014-02-24
_journal_name_full     'Acta Crystallographica, Section E'
_journal_year     2014
_journal_volume     70
_journal_issue      4
_journal_page_first     o388
_journal_page_last     o389
_journal_paper_category     QO
_journal_paper_doi     10.1107/S1600536814004267
_journal_coeditor_code     IS5341
_publ_contact_author_name     'Adriana Cruz-Enriquez'
_publ_contact_author_address
;
Facultad de Ingenieria Mochis
Universidad Aut\'onoma de Sinaloa
Fuente Poseid\'on y Prol. A. Flores S/N
CP 81223, C.U. Los Mochis
Sinaloa
Mexico
;
_publ_contact_author_email     'cenriqueza@yahoo.com.mx'
_publ_contact_author_fax     '(52) 668 8127641'
_publ_contact_author_phone     '(52) 668 8127641'
_publ_section_title
;\
2,6-Dihydroxy-4-oxo-2-(pyridin-1-ium-3-yl)-4<i>H</i>-1,3,2-benzodioxaborinin-2-\
ide 0.67-hydrate
;
loop_
    _publ_author_name
    _publ_author_footnote
    _publ_author_address
    'Garcia-Grajeda, Blanca A.' .
;
Facultad de Ingenieria Mochis
Universidad Aut\'onoma de Sinaloa
Fuente Poseid\'on y Prol. A. Flores S/N
CP 81223
C.U. Los Mochis
Sinaloa
Mexico
;
    'H\"opfl, Herbert' .
;
Centro de Graduados e Investigaci\'on en Qu\'imica
Universidad Aut\'onoma del Estado de Morelos
Av. Universidad 1001
CP 62210
Cuernavaca
Morelos
Mexico
;
    'Guerrero-Alvarez, Jorge A.' .
;
Centro de Graduados e Investigaci\'on en Qu\'imica
Universidad Aut\'onoma del Estado de Morelos
Av. Universidad 1001
CP 62210
Cuernavaca
Morelos
Mexico
;
    'Campos-Gaxiola, Jos\'e J.' .
;
Facultad de Ingenieria Mochis
Universidad Aut\'onoma de Sinaloa
Fuente Poseid\'on y Prol. A. Flores S/N
CP 81223
C.U. Los Mochis
Sinaloa
Mexico
;
    'Cruz-Enr\'iquez, Adriana' .
;
Facultad de Ingenieria Mochis
Universidad Aut\'onoma de Sinaloa
Fuente Poseid\'on y Prol. A. Flores S/N
CP 81223
C.U. Los Mochis
Sinaloa
Mexico
;
