# Supplementary material for: 2,6-Dihy­droxy-4-oxo-2-(pyridin-1-ium-3-yl)-4H-1,3,2-benzodioxaborinin-2-ide 0.67-hydrate
Source: Acta Crystallogr Sect E Struct Rep Online. 2014 Mar 5;70(Pt 4):o388–9. doi: 10.1107/S1600536814004267 (PMC3998600; doi:10.1107/S1600536814004267)
Supplement: Supplementary file 2 [file e-70-0o388-Isup2.hkl]

# 
# h,k,l, Fc-squared, Fo-squared, sigma(Fo-squared) and status flag 
# 
data_I
_shelx_title ' e18juarm in P-1' 
_shelx_refln_list_code          4 
_shelx_F_calc_maximum      361.82 
_exptl_crystal_F_000       844.00 
_reflns_d_resolution_high  0.8106 
 
loop_ 
 _symmetry_equiv_pos_as_xyz 
 'x, y, z' 
 '-x, -y, -z' 
 
_cell_length_a    10.3498 
_cell_length_b    13.9160 
_cell_length_c    14.3401 
_cell_angle_alpha  65.785 
_cell_angle_beta   73.421 
_cell_angle_gamma  87.213 
 
_shelx_F_squared_multiplier     1.000 
 
loop_ 
 _refln_index_h 
 _refln_index_k 
 _refln_index_l 
 _refln_F_squared_calc 
 _refln_F_squared_meas 
 _refln_F_squared_sigma 
 _refln_observed_status 
   1   0   0     1307.07     1196.73     18.43 o 
   2   0   0     1396.77     1539.62     39.09 o 
   3   0   0   130911.68   138406.27   2120.38 o 
   4   0   0     2339.73     2236.15     41.67 o 
   5   0   0     1565.15     1547.61     35.51 o 
   6   0   0     1136.80     1164.94     49.86 o 
   7   0   0     1214.44     1125.89     43.06 o 
   8   0   0      104.90      110.60     26.71 o 
   9   0   0      252.02      282.28     31.74 o 
  10   0   0      357.02      284.30     36.09 o 
  11   0   0      223.77      250.18     43.34 o 
  12   0   0      142.43      115.70     50.41 o 
 -12   1   0       23.59       38.25     49.76 o 
 -11   1   0       22.80       36.55     37.25 o 
 -10   1   0       30.40      -14.62     28.90 o 
  -9   1   0     1682.12     1656.90     63.33 o 
  -8   1   0      383.50      357.88     28.43 o 
  -7   1   0      265.50      251.68     22.39 o 
  -6   1   0    16252.10    16678.32    343.58 o 
  -5   1   0      386.32      412.53     52.81 o 
  -4   1   0     2358.93     2264.71     42.04 o 
  -3   1   0    56151.44    60183.49    671.61 o 
  -2   1   0      301.81      257.88      9.97 o 
  -1   1   0     1918.74     1607.03     31.68 o 
   1   1   0      319.62      244.87      9.10 o 
   2   1   0       76.75       48.21      6.35 o 
   3   1   0    33832.24    33624.13    422.68 o 
   4   1   0       45.69       49.84     10.17 o 
   5   1   0       43.47       22.85     11.18 o 
   6   1   0     5457.66     5328.86    117.49 o 
   7   1   0      104.26      112.27     20.21 o 
   8   1   0       25.81       39.05     18.99 o 
   9   1   0      622.06      614.66     37.25 o 
  10   1   0       37.14       49.33     30.74 o 
  11   1   0      151.53      149.35     40.80 o 
  12   1   0       28.26       16.26     49.00 o 
 -12   2   0        0.96       21.86     47.60 o 
 -11   2   0       45.45       38.01     40.16 o 
 -10   2   0      130.58      139.03     32.73 o 
  -9   2   0      168.59      143.07     28.15 o 
  -8   2   0      425.97      457.25     31.28 o 
  -7   2   0       44.66       45.79     17.65 o 
  -6   2   0      530.76      509.73     37.37 o 
  -5   2   0     3471.55     3643.83     54.08 o 
  -4   2   0     2183.89     2183.32     35.95 o 
  -3   2   0     1293.54     1236.87     29.98 o 
  -2   2   0     4355.37     4226.55    120.10 o 
  -1   2   0     5425.61     4740.92    143.20 o 
   0   2   0    16106.58    14656.75    169.79 o 
   1   2   0    11618.80    12452.59    275.30 o 
   2   2   0    10351.40     9857.02    136.31 o 
   3   2   0     1859.78     1626.63     45.84 o 
   4   2   0      703.31      704.78     21.53 o 
   5   2   0     3925.88     3904.52     72.60 o 
   6   2   0     2058.21     2050.86     45.86 o 
   7   2   0      528.80      477.28     25.86 o 
   8   2   0      964.06     1007.40     38.17 o 
   9   2   0      528.01      563.88     70.66 o 
  10   2   0      119.64       98.54     32.17 o 
  11   2   0       79.21       64.10     40.13 o 
 -12   3   0      113.09       72.66     62.09 o 
 -11   3   0        0.41       -8.73     38.49 o 
 -10   3   0        0.31       12.35     32.90 o 
  -9   3   0      325.07      337.48     35.34 o 
  -8   3   0        0.04       -7.99     19.99 o 
  -7   3   0      212.33      175.38     31.81 o 
  -6   3   0       17.00       24.04     15.48 o 
  -5   3   0      967.39      960.17     24.20 o 
  -4   3   0        0.00        1.28      9.06 o 
  -3   3   0      954.00      930.93     39.48 o 
  -2   3   0       76.29      111.81     10.22 o 
  -1   3   0      409.17      414.20     27.38 o 
   0   3   0       42.35       55.23      6.68 o 
   1   3   0     1731.28     1854.36     42.98 o 
   2   3   0       12.39       13.51      8.32 o 
   3   3   0      633.31      608.25     22.45 o 
   4   3   0     3016.74     2961.59    117.66 o 
   5   3   0      430.41      375.59     18.68 o 
   6   3   0      756.84      718.25     47.27 o 
   7   3   0      362.13      363.48     24.79 o 
   8   3   0       34.63       40.50     20.07 o 
   9   3   0        3.07        8.79     23.99 o 
  10   3   0        0.47       -3.05     31.60 o 
  11   3   0      116.93      122.15     57.50 o 
 -12   4   0       11.92       32.92     60.64 o 
 -11   4   0       70.37       39.32     49.71 o 
 -10   4   0        8.94       -5.44     30.92 o 
  -9   4   0        6.72       -2.00     26.21 o 
  -8   4   0       39.02       68.69     21.42 o 
  -7   4   0       38.58       50.34     18.22 o 
  -6   4   0      547.01      543.64     27.18 o 
  -5   4   0       44.85       51.91     12.22 o 
  -4   4   0     1321.80     1277.18     24.98 o 
  -3   4   0     1769.91     1744.70     31.93 o 
  -2   4   0      162.40      184.53     13.81 o 
  -1   4   0       94.52      126.75     10.44 o 
   0   4   0      677.46      652.64     26.45 o 
   1   4   0     2783.95     2685.45     59.49 o 
   2   4   0     1450.05     1227.80     49.09 o 
   3   4   0     2263.58     2151.83     40.28 o 
   4   4   0      178.69      188.14     17.92 o 
   5   4   0       48.97       56.57     12.48 o 
   6   4   0      341.12      389.69     22.25 o 
   7   4   0        0.18       -2.06     16.04 o 
   8   4   0       10.04        2.71     20.26 o 
   9   4   0       10.24       27.17     33.79 o 
  10   4   0        0.04      -14.83     44.66 o 
  11   4   0      162.43       79.15     57.57 o 
 -11   5   0       55.41       31.47     50.46 o 
 -10   5   0       11.44        7.34     42.57 o 
  -9   5   0      247.85      275.91     39.23 o 
  -8   5   0      486.17      532.54     34.72 o 
  -7   5   0      438.47      455.18     29.91 o 
  -6   5   0       53.88       42.75     14.44 o 
  -5   5   0      749.88      744.27     29.68 o 
  -4   5   0        1.40       11.74     11.60 o 
  -3   5   0        5.63       13.09     10.68 o 
  -2   5   0      292.73      286.79     23.32 o 
  -1   5   0       59.79       45.82     10.29 o 
   0   5   0        6.55       12.95      9.33 o 
   1   5   0       20.25       26.82     14.34 o 
   2   5   0      146.32      121.72     22.34 o 
   3   5   0      856.60      827.00     43.32 o 
   4   5   0      446.01      456.01     25.13 o 
   5   5   0      267.49      281.46     38.90 o 
   6   5   0      159.64      172.09     25.11 o 
   7   5   0        0.49        7.80     26.23 o 
   8   5   0       21.36       14.48     29.42 o 
   9   5   0        2.80       17.65     36.95 o 
  10   5   0        0.13      -15.06     47.64 o 
  11   5   0        4.41       33.12     59.48 o 
 -11   6   0      118.84      106.64     52.76 o 
 -10   6   0        5.54        2.16     56.94 o 
  -9   6   0      161.93      177.74     39.81 o 
  -8   6   0        3.32      -15.19     23.52 o 
  -7   6   0      118.32      102.09     22.71 o 
  -6   6   0      620.73      629.66     28.09 o 
  -5   6   0        0.57       -2.28     14.10 o 
  -4   6   0      484.85      503.07     33.86 o 
  -3   6   0     1070.04     1144.33     28.74 o 
  -2   6   0      247.69      277.80     16.89 o 
  -1   6   0      157.28      171.79     14.24 o 
   0   6   0      143.91      134.26     18.94 o 
   1   6   0        0.30        0.94     15.89 o 
   2   6   0     1082.32     1120.76     68.43 o 
   3   6   0      157.53      175.87     19.65 o 
   4   6   0     1066.67     1142.56     92.67 o 
   5   6   0      800.29      787.99    101.56 o 
   6   6   0      108.50      124.61     31.19 o 
   7   6   0     1192.26     1187.86    202.65 o 
   8   6   0      244.08      265.85     50.54 o 
   9   6   0        3.36       19.90     42.93 o 
  10   6   0        6.08        6.40     50.49 o 
 -11   7   0       69.90       66.32     56.11 o 
 -10   7   0      305.95      269.98     52.16 o 
  -9   7   0       58.70       25.80     37.01 o 
  -8   7   0      549.88      559.45    136.02 o 
  -7   7   0      410.24      442.50     32.30 o 
  -6   7   0      821.68      796.08     31.48 o 
  -5   7   0       12.17        8.37     15.35 o 
  -4   7   0      493.89      507.34     30.45 o 
  -3   7   0      931.31      876.75     80.94 o 
  -2   7   0      466.82      495.88     47.79 o 
  -1   7   0      262.66      308.69     20.08 o 
   0   7   0      165.93      142.28     20.98 o 
   1   7   0     1648.54     1660.12    157.05 o 
   2   7   0      637.46      717.16     48.31 o 
   3   7   0      824.38      794.42     40.66 o 
   4   7   0       78.46       80.26     21.87 o 
   5   7   0       22.88       28.60     22.35 o 
   6   7   0        0.70        8.02     26.26 o 
   7   7   0      459.79      526.03    106.91 o 
   8   7   0      110.19       86.54     44.30 o 
   9   7   0        0.06      -13.17     47.05 o 
  10   7   0      481.48      410.15    250.27 o 
 -10   8   0       32.52        8.02     50.16 o 
  -9   8   0      348.28      372.06     51.17 o 
  -8   8   0       41.69      103.39     52.60 o 
  -7   8   0      229.70      254.68     85.13 o 
  -6   8   0      646.72      665.65     71.58 o 
  -5   8   0       13.04       -3.14     16.93 o 
  -4   8   0       13.57       18.86     13.80 o 
  -3   8   0      384.93      427.76     22.98 o 
  -2   8   0       10.29       13.91     13.56 o 
  -1   8   0       38.96       41.67     19.78 o 
   0   8   0      572.63      594.07     71.61 o 
   1   8   0      598.00      521.17     37.64 o 
   2   8   0       50.46       58.19     25.36 o 
   3   8   0       59.19       51.57     23.62 o 
   4   8   0       32.29       46.07     22.56 o 
   5   8   0      496.84      515.67     62.97 o 
   6   8   0      370.45      421.06     73.96 o 
   7   8   0      172.56      109.43     83.14 o 
   8   8   0      201.10      217.66     51.89 o 
   9   8   0        4.23       14.55     51.26 o 
 -10   9   0       71.64       41.90     55.79 o 
  -9   9   0      142.55      179.45     49.45 o 
  -8   9   0      184.67      257.98     43.16 o 
  -7   9   0        1.13       24.27     31.97 o 
  -6   9   0        2.06        9.48     24.39 o 
  -5   9   0      173.85      182.93     27.38 o 
  -4   9   0      364.68      327.22     39.59 o 
  -3   9   0      114.97      115.90     18.18 o 
  -2   9   0     1047.33     1156.13     57.04 o 
  -1   9   0      315.55      355.93     52.87 o 
   0   9   0      580.01      549.46     62.76 o 
   1   9   0     1018.68     1029.19     91.55 o 
   2   9   0        1.26      -24.19     19.43 o 
   3   9   0      395.42      474.11     35.80 o 
   4   9   0       62.42       89.98     26.87 o 
   5   9   0      223.04      230.52     38.03 o 
   6   9   0       58.86       38.68     38.10 o 
   7   9   0        0.00        0.06     41.46 o 
   8   9   0      313.93      336.22    104.35 o 
   9   9   0       30.54       32.10     58.07 o 
  -9  10   0        5.63       17.78     51.89 o 
  -8  10   0      169.09      133.80     47.09 o 
  -7  10   0      574.19      523.30     48.68 o 
  -6  10   0        0.08       -1.77     28.80 o 
  -5  10   0      961.37      994.28     64.64 o 
  -4  10   0     1513.99     1484.11    153.82 o 
  -3  10   0       82.32       70.88     34.99 o 
  -2  10   0      327.64      358.22     46.25 o 
  -1  10   0       65.99       44.68     22.54 o 
   0  10   0        0.24       -6.51     21.07 o 
   1  10   0      132.95      124.63     28.06 o 
   2  10   0      262.48      258.63     32.26 o 
   3  10   0      111.13      147.72     36.62 o 
   4  10   0      120.67      138.61     32.76 o 
   5  10   0       86.86       85.37     34.34 o 
   6  10   0      163.73      188.16     47.81 o 
   7  10   0      633.93      606.25    205.57 o 
   8  10   0        0.11      -14.76     54.46 o 
  -9  11   0       32.52       70.73     62.62 o 
  -8  11   0      832.05      810.80     66.38 o 
  -7  11   0       50.60       60.37     50.03 o 
  -6  11   0      281.02      287.25     39.92 o 
  -5  11   0       88.20       61.16     61.29 o 
  -4  11   0       72.39       65.46     39.93 o 
  -3  11   0       68.03      118.83     80.72 o 
  -2  11   0       80.55      109.13     51.82 o 
  -1  11   0       77.06       51.43     26.46 o 
   0  11   0      169.75      200.74     32.40 o 
   1  11   0      337.34      375.13     38.23 o 
   2  11   0       14.59       16.34     28.87 o 
   3  11   0      249.39      245.61     36.41 o 
   4  11   0      386.37      407.14     54.53 o 
   5  11   0       33.75       53.00     38.78 o 
   6  11   0       75.22      142.85     55.70 o 
   7  11   0       21.16       14.50     73.60 o 
   8  11   0        0.39        9.87     64.81 o 
  -8  12   0        3.19       74.90     62.39 o 
  -7  12   0       90.36      104.49    125.56 o 
  -6  12   0        1.02       -2.97     52.22 o 
  -5  12   0      103.43      115.12     51.12 o 
  -4  12   0       21.37       12.13     44.73 o 
  -3  12   0       32.76       54.28     43.68 o 
  -2  12   0        2.06       24.22     41.10 o 
  -1  12   0       69.66      116.46     46.20 o 
   0  12   0      249.32      253.30     37.49 o 
   1  12   0        0.00       -2.74     31.13 o 
   2  12   0       50.20       73.28     33.69 o 
   3  12   0       24.88        6.10     35.06 o 
   4  12   0      193.36      236.68     44.26 o 
   5  12   0       73.75       94.50     44.90 o 
   6  12   0       11.87       11.04     57.45 o 
   7  12   0       55.25       58.98     68.38 o 
  -7  13   0       21.55       55.66    135.81 o 
  -6  13   0      152.39      186.14     67.07 o 
  -5  13   0       37.34       59.95     68.76 o 
  -4  13   0        6.09       70.23     52.62 o 
  -3  13   0      197.80      265.74    163.86 o 
  -2  13   0      227.03      287.81     59.43 o 
  -1  13   0       32.22       56.38     48.15 o 
   0  13   0      104.06      135.58     59.36 o 
   1  13   0       11.31      179.15     59.28 o 
   2  13   0      131.11      143.59     42.55 o 
   3  13   0        8.23       28.99     42.46 o 
   4  13   0       20.34      -11.30     45.70 o 
   5  13   0       23.22       58.06     51.44 o 
   6  13   0        7.87      -15.19     68.37 o 
  -6  14   0       86.52      104.49     73.36 o 
  -5  14   0      146.74      225.61     69.32 o 
  -4  14   0        1.19       13.32     56.65 o 
  -3  14   0      106.62      203.55     63.86 o 
  -2  14   0       22.31       56.57     54.65 o 
  -1  14   0       12.95        2.68     61.00 o 
   0  14   0      210.39      209.98     83.14 o 
   1  14   0       12.79       -2.66     55.76 o 
   2  14   0        0.41       16.26     61.93 o 
   3  14   0       68.39       79.13     68.72 o 
   4  14   0       21.76       25.47     54.82 o 
  -4  15   0        3.94        0.57     68.04 o 
  -3  15   0       14.47       69.10     63.51 o 
  -2  15   0       12.98        9.35     63.24 o 
  -1  15   0        3.02       27.88     63.29 o 
   0  15   0       17.90       89.05    160.44 o 
   1  15   0        3.09       29.57     76.02 o 
   2  15   0       11.87       -4.73     74.06 o 
   0 -15   1       13.24      -18.02     63.15 o 
   1 -15   1      451.59      590.25    115.67 o 
   2 -15   1      290.44      304.98     75.71 o 
   3 -15   1       56.85      124.03     70.14 o 
  -3 -14   1       98.39       98.56     71.52 o 
  -2 -14   1       23.84       17.79     64.52 o 
  -1 -14   1       21.54       55.39     63.69 o 
   0 -14   1       21.09      -30.66     73.67 o 
   1 -14   1       37.94       85.33     60.30 o 
   2 -14   1       48.88       45.75     57.68 o 
   3 -14   1        6.29       -2.69     57.70 o 
   4 -14   1        0.03        3.60     58.99 o 
   5 -14   1       36.00       58.54     68.08 o 
  -5 -13   1        6.16       61.84     71.86 o 
  -4 -13   1        3.44      -22.20     50.13 o 
  -3 -13   1        1.78       17.00     58.04 o 
  -2 -13   1        8.82       30.96     54.78 o 
  -1 -13   1      122.09      223.32     59.73 o 
   0 -13   1       65.44      138.18     55.07 o 
   1 -13   1       11.67       -6.70     47.86 o 
   2 -13   1      432.49      532.97    197.67 o 
   3 -13   1       21.16       14.56     50.18 o 
   4 -13   1      152.77      170.89     57.60 o 
   5 -13   1      511.28      529.26     78.44 o 
   6 -13   1      120.67      204.50     69.24 o 
   7 -13   1      172.39      381.24    166.28 o 
  -6 -12   1      162.08      171.33     70.29 o 
  -5 -12   1        1.81       -1.91     46.69 o 
  -4 -12   1      220.97      277.88     56.27 o 
  -3 -12   1       15.60        8.27     36.92 o 
  -2 -12   1       49.04       97.34     38.50 o 
  -1 -12   1      460.45      506.79     64.07 o 
   0 -12   1        7.63       27.67     41.04 o 
   1 -12   1       80.51      130.79     45.51 o 
   2 -12   1      594.32      560.60     85.63 o 
   3 -12   1      166.14      171.36     49.37 o 
   4 -12   1        3.27       16.67     43.57 o 
   5 -12   1      632.68      613.80    161.79 o 
   6 -12   1       19.22       21.16     50.69 o 
   7 -12   1       12.44       63.21    122.43 o 
   8 -12   1       24.89       30.46     96.52 o 
  -7 -11   1      272.97      206.32     92.04 o 
  -6 -11   1      144.52      160.67     61.20 o 
  -5 -11   1      129.24      176.16     45.17 o 
  -4 -11   1      607.05      710.48     51.22 o 
  -3 -11   1     1013.76     1090.32     55.16 o 
  -2 -11   1       55.23       16.68     28.93 o 
  -1 -11   1      352.01      418.94     64.42 o 
   0 -11   1      338.74      289.14     50.26 o 
   1 -11   1       23.11       55.22     64.84 o 
   2 -11   1      242.24      244.56     47.90 o 
   3 -11   1      101.14      189.97     44.70 o 
   4 -11   1      115.85      125.07     43.21 o 
   5 -11   1        1.89       30.05     40.85 o 
   6 -11   1        1.07        7.75     35.44 o 
   7 -11   1        2.18       47.09     50.82 o 
   8 -11   1      381.38      479.64     63.18 o 
   9 -11   1      109.35       53.58     57.60 o 
  -8 -10   1       51.28       51.01     62.87 o 
  -7 -10   1      144.88      142.10     58.87 o 
  -6 -10   1      900.44      961.25    239.45 o 
  -5 -10   1      184.90      160.81     39.40 o 
  -4 -10   1        7.35       33.69     30.90 o 
  -3 -10   1      260.88      287.80     35.36 o 
  -2 -10   1       22.77       30.24     24.54 o 
  -1 -10   1       32.55       33.32     23.45 o 
   0 -10   1       24.84       36.25     24.18 o 
   1 -10   1       55.47       59.74     49.41 o 
   2 -10   1      147.06      172.81     38.81 o 
   3 -10   1      289.66      280.80     44.24 o 
   4 -10   1      149.44      164.59     30.40 o 
   5 -10   1      678.53      687.54     41.63 o 
   6 -10   1      121.36      133.42     33.96 o 
   7 -10   1      538.01      608.41     83.99 o 
   8 -10   1      175.83      198.07     50.39 o 
   9 -10   1       55.97       13.10     51.82 o 
  -8  -9   1      105.78       76.32     55.42 o 
  -7  -9   1       57.58       48.70     45.18 o 
  -6  -9   1       46.85       53.05     42.76 o 
  -5  -9   1      186.42      228.54     35.60 o 
  -4  -9   1      170.90      255.49     34.41 o 
  -3  -9   1        4.64       -6.11     23.47 o 
  -2  -9   1      343.88      371.40     32.10 o 
  -1  -9   1        9.19       21.36     21.17 o 
   0  -9   1      134.91      167.01     25.55 o 
   1  -9   1       91.39      106.60     24.53 o 
   2  -9   1      362.18      402.01     38.52 o 
   3  -9   1       41.15       51.49     21.92 o 
   4  -9   1        0.00        5.78     21.63 o 
   5  -9   1       94.55      122.65     26.22 o 
   6  -9   1      157.37      165.40     28.92 o 
   7  -9   1       16.43       56.91     31.71 o 
   8  -9   1      846.01      874.40     88.33 o 
   9  -9   1        0.25        9.11     43.97 o 
  10  -9   1       54.88       67.83     55.02 o 
  -9  -8   1       40.90       62.26     57.33 o 
  -8  -8   1      108.40       80.06     49.03 o 
  -7  -8   1      150.20      204.55     46.84 o 
  -6  -8   1      195.25      180.39     47.41 o 
  -5  -8   1      101.49      118.17     28.35 o 
  -4  -8   1       29.79       55.53     24.03 o 
  -3  -8   1       14.32       36.88     21.81 o 
  -2  -8   1        3.35       -3.86     18.21 o 
  -1  -8   1        0.01       -0.90     17.70 o 
   0  -8   1      201.98      204.97     24.43 o 
   1  -8   1      916.91      949.46     57.27 o 
   2  -8   1       17.05       24.95     14.47 o 
   3  -8   1       12.12        5.71     14.02 o 
   4  -8   1       45.62       31.00     19.43 o 
   5  -8   1      313.98      312.88     28.51 o 
   6  -8   1      284.25      231.86     27.91 o 
   7  -8   1      135.49      158.56     42.92 o 
   8  -8   1        0.89       -2.12     34.89 o 
   9  -8   1       43.63       47.75     39.96 o 
  10  -8   1        6.17       -1.08     49.62 o 
 -10  -7   1       37.32       75.09     60.07 o 
  -9  -7   1       21.02        2.40     49.39 o 
  -8  -7   1       36.49       47.20     44.44 o 
  -7  -7   1       89.09       71.70     38.24 o 
  -6  -7   1      181.82      208.38     37.97 o 
  -5  -7   1       98.48       97.42     24.32 o 
  -4  -7   1       66.89       86.77     22.94 o 
  -3  -7   1      180.99      218.77     34.99 o 
  -2  -7   1       29.31       43.80     17.28 o 
  -1  -7   1       30.30       29.78     13.38 o 
   0  -7   1       32.78       47.87     18.80 o 
   1  -7   1      433.90      433.93     20.39 o 
   2  -7   1        0.91        7.75     12.07 o 
   3  -7   1       16.68       21.42     13.27 o 
   4  -7   1      162.62      151.48     17.24 o 
   5  -7   1      116.26      127.57     18.52 o 
   6  -7   1       24.12       13.40     18.92 o 
   7  -7   1      529.07      479.58     78.65 o 
   8  -7   1      883.82      821.50    107.13 o 
   9  -7   1       49.81       33.15     34.53 o 
  10  -7   1      119.35       57.40     46.60 o 
  11  -7   1      132.40      174.52     61.98 o 
 -10  -6   1       89.52      101.89     56.14 o 
  -9  -6   1        0.16       30.90     46.75 o 
  -8  -6   1      366.32      310.55     89.40 o 
  -7  -6   1       12.77       22.67     29.79 o 
  -6  -6   1       10.64       25.22     25.49 o 
  -5  -6   1      486.53      469.69     31.06 o 
  -4  -6   1       18.58       18.08     17.67 o 
  -3  -6   1        0.22        4.50     14.28 o 
  -2  -6   1       72.10       69.39     14.91 o 
  -1  -6   1     2631.59     2689.53     53.51 o 
   0  -6   1      272.36      325.46     27.90 o 
   1  -6   1      910.70      906.83     33.53 o 
   2  -6   1     1730.77     1727.11     42.33 o 
   3  -6   1       35.08       24.19     11.92 o 
   4  -6   1      635.42      671.18     33.67 o 
   5  -6   1      236.50      270.96     20.66 o 
   6  -6   1      188.15      194.98     19.57 o 
   7  -6   1      322.24      327.13     28.51 o 
   8  -6   1      113.68      135.13     32.27 o 
   9  -6   1      193.19      224.64     55.16 o 
  10  -6   1        8.69       -9.41     37.67 o 
  11  -6   1        0.46      -13.75     51.55 o 
 -10  -5   1        1.34        8.59     49.91 o 
  -9  -5   1      248.01      203.88     48.95 o 
  -8  -5   1        7.11       23.62     36.78 o 
  -7  -5   1      397.74      352.25     77.73 o 
  -6  -5   1      228.66      262.25     29.14 o 
  -5  -5   1      683.26      659.33     56.05 o 
  -4  -5   1       60.08       56.06     15.30 o 
  -3  -5   1      365.14      358.68     25.29 o 
  -2  -5   1     1199.27     1127.31     60.62 o 
  -1  -5   1       17.84       13.83     10.83 o 
   0  -5   1      254.74      273.42     18.20 o 
   1  -5   1        6.54       18.14      9.38 o 
   2  -5   1     1124.17     1114.41     56.28 o 
   3  -5   1     1022.56     1029.77     38.69 o 
   4  -5   1        4.89        2.68     10.95 o 
   5  -5   1      924.28      945.49     40.50 o 
   6  -5   1       49.09       36.74     15.01 o 
   7  -5   1       24.34       10.89     17.93 o 
   8  -5   1      252.39      265.60     29.07 o 
   9  -5   1       36.67       -0.24     45.55 o 
  10  -5   1      250.07      206.48     42.56 o 
  11  -5   1      106.39       82.94     52.69 o 
 -11  -4   1       38.10       64.85     61.73 o 
 -10  -4   1        9.09       -0.95     47.56 o 
  -9  -4   1      244.52      234.04     45.74 o 
  -8  -4   1      356.89      368.97     42.61 o 
  -7  -4   1       15.79       17.59     24.38 o 
  -6  -4   1       10.47       14.25     19.74 o 
  -5  -4   1      117.74      130.65     17.10 o 
  -4  -4   1       31.33       21.10     13.24 o 
  -3  -4   1       75.84       65.32     12.93 o 
  -2  -4   1      756.51      690.81     45.14 o 
  -1  -4   1       34.83       14.73     10.01 o 
   0  -4   1      214.69      265.06     20.69 o 
   1  -4   1      655.63      586.10     63.55 o 
   2  -4   1     4513.78     4286.41     98.99 o 
   3  -4   1     2237.85     2325.51     39.16 o 
   4  -4   1       16.60       33.96     11.29 o 
   5  -4   1      258.38      417.18     99.04 o 
   6  -4   1        1.23      -13.78     12.41 o 
   7  -4   1      319.52      306.38     24.98 o 
   8  -4   1      451.08      443.08     37.77 o 
   9  -4   1       80.93       80.41     29.78 o 
  10  -4   1      247.66      218.99     44.48 o 
  11  -4   1      229.49      239.20     55.45 o 
  12  -4   1       27.36       68.28     60.68 o 
 -11  -3   1        4.53      -20.97     56.38 o 
 -10  -3   1        0.01       -8.00     39.88 o 
  -9  -3   1      374.76      346.07     40.90 o 
  -8  -3   1       30.79       16.36     25.13 o 
  -7  -3   1       11.60        8.82     21.70 o 
  -6  -3   1        0.91      -10.43     20.01 o 
  -5  -3   1      665.24      600.77     23.13 o 
  -4  -3   1      166.67      182.23     15.34 o 
  -3  -3   1       37.75       63.87     11.52 o 
  -2  -3   1       12.54        6.04      9.25 o 
  -1  -3   1       72.74      118.06     12.53 o 
   0  -3   1      241.43      301.51     12.11 o 
   1  -3   1       80.40       60.47      7.42 o 
   2  -3   1     1105.25     1042.68     21.36 o 
   3  -3   1     2127.65     2123.54     39.21 o 
   4  -3   1     1672.30     1655.95     36.23 o 
   5  -3   1     3091.27     2970.68     79.73 o 
   6  -3   1     1439.77     1433.63     32.52 o 
   7  -3   1      110.06      107.36     21.05 o 
   8  -3   1      152.87      193.65     24.70 o 
   9  -3   1       24.18       42.14     24.72 o 
  10  -3   1      286.19      294.68     37.60 o 
  11  -3   1       24.89       38.35     48.18 o 
  12  -3   1       50.59       21.95     58.09 o 
 -11  -2   1       64.70       20.30     49.60 o 
 -10  -2   1       61.97       96.73     34.11 o 
  -9  -2   1      314.68      374.04     38.07 o 
  -8  -2   1      277.67      288.66     27.53 o 
  -7  -2   1        0.12       -3.69     15.43 o 
  -6  -2   1      359.12      310.70     21.52 o 
  -5  -2   1       15.97        5.99      9.56 o 
  -4  -2   1      800.33      830.53     27.60 o 
  -3  -2   1       63.62       60.06     10.08 o 
  -2  -2   1      470.21      571.59     17.20 o 
  -1  -2   1      384.96      296.05     14.53 o 
   0  -2   1     1465.67     1630.97     61.91 o 
   1  -2   1     7168.68     6578.40    116.99 o 
   2  -2   1      558.24      628.55     14.86 o 
   3  -2   1        0.05       -0.50      6.46 o 
   4  -2   1     2574.08     2501.44     40.73 o 
   5  -2   1       35.68       28.47     10.82 o 
   6  -2   1      153.57      187.83     15.82 o 
   7  -2   1     1019.47      984.76     49.81 o 
   8  -2   1      412.43      462.88     31.89 o 
   9  -2   1       19.59       32.42     23.25 o 
  10  -2   1      124.18      147.08     34.14 o 
  11  -2   1       83.00       64.83     40.36 o 
  12  -2   1       21.06        0.36     55.80 o 
 -11  -1   1        0.42      -16.67     39.44 o 
 -10  -1   1        4.48       35.14     31.39 o 
  -9  -1   1      149.40      130.14     27.37 o 
  -8  -1   1        2.59        6.22     18.70 o 
  -7  -1   1      157.74      106.31     27.24 o 
  -6  -1   1     2190.46     2242.37    105.75 o 
  -5  -1   1     1542.64     1483.05     70.41 o 
  -4  -1   1       33.77       41.58      8.29 o 
  -3  -1   1      652.54      575.06     23.08 o 
  -2  -1   1     6945.77     6751.11    127.33 o 
  -1  -1   1      430.43      552.47     13.23 o 
   0  -1   1      669.27      797.66     23.24 o 
   1  -1   1     1596.18     1404.24     24.05 o 
   2  -1   1     6475.58     7136.52     74.92 o 
   3  -1   1      226.20      190.63      9.89 o 
   4  -1   1     1265.61     1322.73     28.83 o 
   5  -1   1     2008.57     2030.24     35.25 o 
   6  -1   1     1161.35     1256.71     71.73 o 
   7  -1   1      194.10      213.05     22.26 o 
   8  -1   1       29.29       33.91     19.70 o 
   9  -1   1      211.42      239.94     29.95 o 
  10  -1   1       37.00       43.07     28.86 o 
  11  -1   1       39.82       62.86     38.95 o 
  12  -1   1        0.00      -15.58     45.89 o 
 -11   0   1      311.62      384.80     62.55 o 
 -10   0   1        0.00      -10.60     29.51 o 
  -9   0   1      108.72      146.82     34.14 o 
  -8   0   1     1022.69     1002.96     66.92 o 
  -7   0   1      106.82      109.83     19.03 o 
  -6   0   1      979.93      966.14     57.36 o 
  -5   0   1     2652.13     2575.64     49.85 o 
  -4   0   1     5822.22     5811.40     86.97 o 
  -3   0   1    12490.49    12464.28    164.61 o 
  -2   0   1     1116.70     1216.35     20.94 o 
  -1   0   1     5042.34     5067.41     97.15 o 
   1   0   1        4.49       38.97      3.13 o 
   2   0   1     4603.18     4180.96     51.99 o 
   3   0   1     4017.06     4269.39     55.41 o 
   4   0   1        8.99        2.06      7.18 o 
   5   0   1      258.07      295.81     20.26 o 
   6   0   1      414.58      423.56     22.41 o 
   7   0   1     1269.32     1169.27     40.75 o 
   8   0   1      189.91      180.72     23.66 o 
   9   0   1        9.74       -7.75     21.66 o 
  10   0   1       68.75       67.61     30.42 o 
  11   0   1      293.59      273.42     42.97 o 
  12   0   1       65.32       37.67     46.75 o 
 -12   1   1       30.71       11.29     51.38 o 
 -11   1   1        7.82       -1.60     40.03 o 
 -10   1   1      172.93      203.14     36.58 o 
  -9   1   1     2522.72     2536.82     78.08 o 
  -8   1   1       80.77       97.80     21.99 o 
  -7   1   1      291.55      334.51     25.39 o 
  -6   1   1     8300.84     8208.95    195.80 o 
  -5   1   1      167.81      203.76     17.03 o 
  -4   1   1     1105.62     1074.20     26.77 o 
  -3   1   1     4381.63     4470.03     66.54 o 
  -2   1   1     1242.32     1156.80     19.30 o 
  -1   1   1     1292.34     1331.50     18.66 o 
   0   1   1      126.53       55.63     14.25 o 
   1   1   1       10.56        2.54      3.07 o 
   2   1   1      296.78      297.64      9.18 o 
   3   1   1     1527.93     1630.55     31.09 o 
   4   1   1       23.63       15.29      8.45 o 
   5   1   1     1115.54     1083.18     33.78 o 
   6   1   1     2944.94     3054.92    124.86 o 
   7   1   1      185.98      173.88     22.23 o 
   8   1   1      319.94      318.60     26.88 o 
   9   1   1      289.58      286.46     30.28 o 
  10   1   1      752.69      691.28     52.94 o 
  11   1   1       20.20       40.69     37.27 o 
  12   1   1        1.73      -14.72     45.79 o 
 -12   2   1      366.20      276.68     57.67 o 
 -11   2   1        0.02      -17.31     40.65 o 
 -10   2   1        1.29       -4.57     31.48 o 
  -9   2   1      995.93      959.41     44.20 o 
  -8   2   1       19.12       20.45     20.34 o 
  -7   2   1      321.38      323.03     25.65 o 
  -6   2   1      189.58      240.33     39.23 o 
  -5   2   1        2.20       -5.41     11.34 o 
  -4   2   1     3454.01     3372.68    122.80 o 
  -3   2   1      389.46      350.86     18.65 o 
  -2   2   1       86.27       99.99      8.07 o 
  -1   2   1     9160.71     9701.88    142.65 o 
   0   2   1      978.60      969.05     48.64 o 
   1   2   1      772.70      850.40     20.84 o 
   2   2   1     1555.89     1299.15     40.64 o 
   3   2   1       46.38       43.76      8.04 o 
   4   2   1     2061.13     2187.41     57.50 o 
   5   2   1      535.48      504.96     19.65 o 
   6   2   1      288.01      324.79     21.27 o 
   7   2   1      125.21      118.57     26.57 o 
   8   2   1      272.04      234.25     24.59 o 
   9   2   1      418.23      471.63     34.58 o 
  10   2   1        5.79      -27.39     27.68 o 
  11   2   1       98.70       85.86     39.14 o 
  12   2   1      151.36      163.35     54.57 o 
 -11   3   1        3.07        4.93     40.32 o 
 -10   3   1      254.36      214.59     42.53 o 
  -9   3   1        9.44       21.23     24.15 o 
  -8   3   1       46.84       45.76     21.66 o 
  -7   3   1       29.47       35.38     18.07 o 
  -6   3   1     3587.22     3566.82     66.69 o 
  -5   3   1      476.68      485.06     20.44 o 
  -4   3   1      510.03      524.33     19.01 o 
  -3   3   1     1579.90     1510.55     36.21 o 
  -2   3   1      254.83      220.24     11.40 o 
  -1   3   1     3989.16     3887.33    104.18 o 
   0   3   1      133.04      132.00      7.78 o 
   1   3   1     3231.86     3080.77     79.92 o 
   2   3   1      459.85      416.37     12.03 o 
   3   3   1      201.49      221.63     11.82 o 
   4   3   1     2008.92     1920.53     65.98 o 
   5   3   1      772.38      741.85     23.11 o 
   6   3   1      288.03      300.53     20.81 o 
   7   3   1      117.57       98.25     18.13 o 
   8   3   1       18.45        6.81     18.15 o 
   9   3   1      127.00      130.89     25.67 o 
  10   3   1        0.02        6.06     29.50 o 
  11   3   1       37.25       50.89     52.67 o 
  12   3   1        0.01      -12.92     65.02 o 
 -11   4   1        0.83        0.04     43.18 o 
 -10   4   1       25.15       43.57     33.87 o 
  -9   4   1      641.84      593.22     51.03 o 
  -8   4   1       62.90       53.06     22.18 o 
  -7   4   1      376.07      371.84     28.43 o 
  -6   4   1      392.56      378.12     27.12 o 
  -5   4   1      475.96      443.33     36.18 o 
  -4   4   1     1638.48     1509.45     82.91 o 
  -3   4   1     2689.73     2727.15     77.47 o 
  -2   4   1     2976.24     2735.59     70.67 o 
  -1   4   1      316.29      301.45     15.27 o 
   0   4   1     1226.99     1178.17     52.81 o 
   1   4   1       17.40       21.03     11.54 o 
   2   4   1        4.15        5.65      5.74 o 
   3   4   1     1918.36     1762.15     64.55 o 
   4   4   1      984.11      890.99     38.20 o 
   5   4   1        6.26       -0.68     11.09 o 
   6   4   1      443.14      492.66     38.61 o 
   7   4   1     1072.33     1085.51     61.31 o 
   8   4   1      791.13      769.82     71.05 o 
   9   4   1       16.12       32.31     34.93 o 
  10   4   1      688.40      652.91     62.68 o 
  11   4   1      232.01      256.67     61.68 o 
 -11   5   1       74.97      185.73    150.78 o 
 -10   5   1      133.77      137.89     48.61 o 
  -9   5   1        7.05      -23.86     27.35 o 
  -8   5   1      422.81      384.07     32.03 o 
  -7   5   1      567.01      622.67     47.68 o 
  -6   5   1      454.87      446.39     26.71 o 
  -5   5   1       39.82       68.68     14.01 o 
  -4   5   1        0.12        6.49     12.02 o 
  -3   5   1     2967.00     2726.16     70.99 o 
  -2   5   1     2526.78     2497.61     42.57 o 
  -1   5   1      111.40       86.82     10.45 o 
   0   5   1       53.15       30.21      8.13 o 
   1   5   1     3423.54     3340.67     92.16 o 
   2   5   1      387.04      370.26     24.59 o 
   3   5   1       11.23        8.96     11.23 o 
   4   5   1     2664.65     2471.04     53.53 o 
   5   5   1       21.26       21.39     12.51 o 
   6   5   1      255.80      251.45     20.67 o 
   7   5   1      249.62      295.69     37.38 o 
   8   5   1      106.19       87.37     33.80 o 
   9   5   1       65.54       69.57     40.48 o 
  10   5   1      393.08      354.83     57.08 o 
  11   5   1      182.06      247.01     65.31 o 
 -11   6   1        2.05        1.68     51.20 o 
 -10   6   1        0.01        6.68     44.09 o 
  -9   6   1       35.77       -7.74     28.77 o 
  -8   6   1       44.94       38.79     23.99 o 
  -7   6   1       20.43       27.54     20.67 o 
  -6   6   1       12.82       11.95     16.84 o 
  -5   6   1     1497.30     1442.67     52.05 o 
  -4   6   1       26.87       61.85     23.86 o 
  -3   6   1      263.43      294.27     30.37 o 
  -2   6   1      101.73       87.55     13.89 o 
  -1   6   1     3501.85     3299.44    100.29 o 
   0   6   1      920.39      855.25     34.99 o 
   1   6   1      246.90      269.83     45.62 o 
   2   6   1     1837.78     1852.88     53.46 o 
   3   6   1      158.58      181.28     26.33 o 
   4   6   1      370.36      367.16     25.29 o 
   5   6   1      976.11      864.64     87.92 o 
   6   6   1       73.63       40.17     26.67 o 
   7   6   1      235.47      242.02     36.93 o 
   8   6   1      218.61      251.51     76.45 o 
   9   6   1       63.18       91.30     44.03 o 
  10   6   1      212.09      227.78     58.33 o 
  11   6   1        9.88       -0.77     61.02 o 
 -11   7   1       42.41       93.83     61.53 o 
 -10   7   1       13.14       -8.75     47.74 o 
  -9   7   1        0.36       13.60     36.79 o 
  -8   7   1      193.46      201.99     32.07 o 
  -7   7   1      174.23      192.75     26.32 o 
  -6   7   1        8.81       13.17     16.94 o 
  -5   7   1       56.37       70.52     16.76 o 
  -4   7   1      282.93      325.54     22.89 o 
  -3   7   1        3.24       -2.01     13.88 o 
  -2   7   1      535.26      460.02     39.29 o 
  -1   7   1      678.50      759.79     28.17 o 
   0   7   1      459.65      553.27     45.47 o 
   1   7   1      213.43      258.16     25.99 o 
   2   7   1       42.12       46.15     20.02 o 
   3   7   1       21.76       24.50     19.14 o 
   4   7   1     1266.89     1294.06    114.32 o 
   5   7   1       10.91        5.87     20.43 o 
   6   7   1      446.90      508.54    113.60 o 
   7   7   1      169.79      129.65     37.41 o 
   8   7   1      104.46      143.59     56.73 o 
   9   7   1      125.59      116.67     69.04 o 
  10   7   1       47.01       66.76     57.19 o 
 -10   8   1        0.67      -16.27     48.82 o 
  -9   8   1        8.90       -5.74     43.11 o 
  -8   8   1      138.10      174.93     37.44 o 
  -7   8   1        4.38       34.80     25.58 o 
  -6   8   1      678.78      725.55     37.36 o 
  -5   8   1       98.70       68.80     18.07 o 
  -4   8   1       36.18       29.93     19.27 o 
  -3   8   1     1300.19     1193.68    105.74 o 
  -2   8   1       36.39       42.46     14.96 o 
  -1   8   1      183.23      197.61     30.27 o 
   0   8   1      189.01      146.53     24.20 o 
   1   8   1      862.32      756.90     86.70 o 
   2   8   1      877.19     1029.78     63.46 o 
   3   8   1      112.21       71.29     25.11 o 
   4   8   1      128.58       99.62     26.53 o 
   5   8   1      205.63      198.55     32.21 o 
   6   8   1        7.34       13.42     25.99 o 
   7   8   1       65.09      148.33     39.57 o 
   8   8   1        2.54       -3.60     40.03 o 
   9   8   1        2.77       26.85     49.20 o 
  10   8   1        0.71       10.20     56.80 o 
 -10   9   1      135.80      157.95     59.80 o 
  -9   9   1      867.05      958.35     84.63 o 
  -8   9   1      205.29      233.95     43.56 o 
  -7   9   1        0.21       18.08     31.46 o 
  -6   9   1     2535.76     2542.08    364.23 o 
  -5   9   1     1363.36     1350.27     80.26 o 
  -4   9   1      124.43      124.47     18.95 o 
  -3   9   1       16.24       19.71     17.46 o 
  -2   9   1     1020.26      958.11    103.95 o 
  -1   9   1      992.56      938.23    109.41 o 
   0   9   1     1717.03     1494.34    185.69 o 
   1   9   1       70.65       69.64     27.31 o 
   2   9   1      848.89      799.70     80.88 o 
   3   9   1     1610.20     1655.61     88.44 o 
   4   9   1       17.74        7.71     25.29 o 
   5   9   1     1222.57     1357.77    108.30 o 
   6   9   1      246.33      281.45     46.20 o 
   7   9   1       42.02       15.01     38.90 o 
   8   9   1      155.51      151.61     64.92 o 
   9   9   1        0.36       22.84     54.86 o 
  -9  10   1      140.82      174.68     63.42 o 
  -8  10   1      312.87      277.98     49.85 o 
  -7  10   1       18.93        9.97     38.16 o 
  -6  10   1     1578.52     1513.10     54.11 o 
  -5  10   1      387.19      405.13     47.84 o 
  -4  10   1      374.59      361.34     44.63 o 
  -3  10   1     3601.38     3500.28    361.42 o 
  -2  10   1     1917.75     1743.85    239.10 o 
  -1  10   1      434.24      432.63     84.49 o 
   0  10   1       28.55       30.37     26.27 o 
   1  10   1       13.04        8.45     26.14 o 
   2  10   1      219.72      230.22     38.32 o 
   3  10   1      245.53      276.94     38.54 o 
   4  10   1     1364.43     1452.29    256.89 o 
   5  10   1       82.16       68.99     31.28 o 
   6  10   1      298.33      382.61     95.81 o 
   7  10   1      310.59      313.71    108.55 o 
   8  10   1       77.35       49.93     54.44 o 
   9  10   1      250.06      258.34    108.05 o 
  -9  11   1      177.43      146.49     63.04 o 
  -8  11   1      154.32      131.59     51.51 o 
  -7  11   1      410.80      462.90     55.42 o 
  -6  11   1       53.38       69.19     36.20 o 
  -5  11   1      148.03      131.57     33.70 o 
  -4  11   1      297.62      359.17     78.72 o 
  -3  11   1     1894.62     2023.33    303.15 o 
  -2  11   1     2089.33     1975.78    266.01 o 
  -1  11   1      617.28      604.50     96.46 o 
   0  11   1     6300.05     6495.07    750.73 o 
   1  11   1     7382.41     7645.06    226.64 o 
   2  11   1      169.45      194.66     39.59 o 
   3  11   1     2535.34     2707.89    254.47 o 
   4  11   1     2840.60     3179.39    311.03 o 
   5  11   1       12.04       -5.21     33.39 o 
   6  11   1      470.62      532.55    164.21 o 
   7  11   1      498.97      596.15    186.06 o 
   8  11   1       45.18       42.84     61.22 o 
  -8  12   1      139.75      146.07     61.25 o 
  -7  12   1       44.28       54.83     60.71 o 
  -6  12   1      692.56      764.08     74.14 o 
  -5  12   1     1085.61      922.16     73.13 o 
  -4  12   1       94.53       88.59     62.07 o 
  -3  12   1     1300.09     1365.93    310.41 o 
  -2  12   1     2928.63     2915.32    257.17 o 
  -1  12   1      344.37      341.78     44.55 o 
   0  12   1      620.09      660.53     60.29 o 
   1  12   1      306.47      366.05     86.31 o 
   2  12   1      196.54      228.08     40.64 o 
   3  12   1       95.15      149.25     38.83 o 
   4  12   1      136.04      182.59     41.75 o 
   5  12   1       23.85       71.29     60.69 o 
   6  12   1      182.78      211.03     82.92 o 
   7  12   1       28.58        3.22     60.02 o 
  -7  13   1       28.56       79.01    135.81 o 
  -6  13   1        5.43       -3.90     61.02 o 
  -5  13   1       51.33       86.15     78.65 o 
  -4  13   1       68.81       57.24     53.28 o 
  -3  13   1        2.74       15.65     49.91 o 
  -2  13   1      569.86      597.50     67.96 o 
  -1  13   1      588.13      592.23     70.89 o 
   0  13   1        6.96      -18.41     35.11 o 
   1  13   1      929.45      929.42     58.13 o 
   2  13   1      582.58      605.89     51.47 o 
   3  13   1       53.60       76.32     41.81 o 
   4  13   1       54.41      101.53     45.26 o 
   5  13   1       46.72        3.24     48.14 o 
   6  13   1        4.59       37.42     65.21 o 
  -6  14   1       37.98       17.61     75.68 o 
  -5  14   1       17.02       30.41     63.08 o 
  -4  14   1        6.92       27.57     62.60 o 
  -3  14   1        6.90      -37.99     56.55 o 
  -2  14   1       11.40       70.03     57.65 o 
  -1  14   1       77.27      141.66     62.24 o 
   0  14   1        5.53       11.01     55.66 o 
   1  14   1        0.05       31.69     59.97 o 
   2  14   1       98.05      113.67     49.19 o 
   3  14   1       30.47       16.56     44.60 o 
   4  14   1      138.29      171.40     55.34 o 
   5  14   1       49.81       65.94     57.20 o 
  -5  15   1       72.83       74.65     72.15 o 
  -4  15   1      114.58      140.31     87.12 o 
  -3  15   1       32.69       86.05     66.17 o 
  -2  15   1        0.23      -31.62     66.34 o 
  -1  15   1      111.46      150.89    101.22 o 
   0  15   1        4.73       32.14     63.91 o 
   1  15   1       14.41       62.38     66.78 o 
   2  15   1       11.19        5.29     73.62 o 
   3  15   1        0.04        8.15     75.40 o 
  -1  16   1        5.22      -30.61     73.58 o 
  -2 -14   2        2.20      -19.42     67.52 o 
  -1 -14   2       30.43       49.61     96.02 o 
   0 -14   2       32.30       18.84     61.83 o 
   1 -14   2        0.24      -21.94     52.98 o 
   2 -14   2      121.50      157.56     65.52 o 
   3 -14   2       30.62       72.70     61.70 o 
   4 -14   2       11.42        6.03     62.64 o 
   5 -14   2      141.32      160.60     72.01 o 
  -4 -13   2       77.13       39.31     74.97 o 
  -3 -13   2       19.55       34.80     64.11 o 
  -2 -13   2        6.58       -3.71     57.09 o 
  -1 -13   2        7.40       13.21     55.47 o 
   0 -13   2        8.24      -22.23     51.74 o 
   1 -13   2       41.22       75.37     58.22 o 
   2 -13   2        3.24       13.21     51.63 o 
   3 -13   2      223.27      222.01     61.77 o 
   4 -13   2       51.40       52.46     54.81 o 
   5 -13   2       45.33        3.80     56.15 o 
   6 -13   2      341.02      259.45     70.30 o 
  -5 -12   2       27.30       -6.92     66.22 o 
  -4 -12   2      169.92      255.53     51.65 o 
  -3 -12   2        0.43      -52.88     53.49 o 
  -2 -12   2       52.51       18.69     47.87 o 
  -1 -12   2      183.56      200.85     57.81 o 
   0 -12   2       11.17       36.64     44.68 o 
   1 -12   2       17.80       50.10     42.02 o 
   2 -12   2        9.27      -12.16     40.44 o 
   3 -12   2      219.99      213.39     54.57 o 
   4 -12   2      101.78      127.81    107.41 o 
   5 -12   2       37.56       84.79     52.04 o 
   6 -12   2       46.23       60.45     54.26 o 
   7 -12   2       15.72        2.85    134.10 o 
   8 -12   2       33.94       18.65    150.90 o 
  -6 -11   2       68.86       64.44     64.67 o 
  -5 -11   2       60.44       18.11     53.18 o 
  -4 -11   2      334.81      346.69     47.50 o 
  -3 -11   2       10.44       28.29     35.75 o 
  -2 -11   2      138.94      215.87     38.62 o 
  -1 -11   2        4.08        5.11     35.42 o 
   0 -11   2      147.35      179.56     43.82 o 
   1 -11   2      131.57       73.36     43.73 o 
   2 -11   2        2.30        2.71     33.53 o 
   3 -11   2       85.73      103.88     43.00 o 
   4 -11   2        7.84       42.32     37.43 o 
   5 -11   2      188.13      278.77    118.94 o 
   6 -11   2      465.71      413.23    110.04 o 
   7 -11   2        5.05       22.86     56.88 o 
   8 -11   2       56.25       27.16     53.81 o 
   9 -11   2      146.08      111.29     60.67 o 
  -7 -10   2      104.26      161.58     64.25 o 
  -6 -10   2       52.80       63.29     53.00 o 
  -5 -10   2      328.23      437.87     50.20 o 
  -4 -10   2        0.16        1.22     33.34 o 
  -3 -10   2        1.38       -5.21     28.51 o 
  -2 -10   2       25.98       62.27     28.11 o 
  -1 -10   2     1284.18     1339.37     65.11 o 
   0 -10   2      315.37      353.52     48.11 o 
   1 -10   2      933.77      918.06     63.40 o 
   2 -10   2     1256.80     1287.47    254.75 o 
   3 -10   2     1372.31     1370.92     85.42 o 
   4 -10   2     2090.82     2144.75    499.47 o 
   5 -10   2      362.80      397.47     40.40 o 
   6 -10   2      481.96      532.72     43.63 o 
   7 -10   2      263.22      257.03     54.39 o 
   8 -10   2        2.51        3.10     46.52 o 
   9 -10   2       59.67       82.84     59.93 o 
  -8  -9   2      154.22      103.67     82.35 o 
  -7  -9   2        5.13       14.35     50.89 o 
  -6  -9   2       18.38       20.82     44.52 o 
  -5  -9   2     1189.98     1410.08    116.30 o 
  -4  -9   2      353.81      466.00     44.71 o 
  -3  -9   2      807.13      835.68     44.68 o 
  -2  -9   2     2224.61     2203.05     68.73 o 
  -1  -9   2     1773.09     1622.84     55.27 o 
   0  -9   2     2863.47     2864.15    159.08 o 
   1  -9   2     1316.04     1157.41    208.56 o 
   2  -9   2       77.01       91.47     31.18 o 
   3  -9   2      922.96      899.02     51.95 o 
   4  -9   2       99.10       47.22     24.78 o 
   5  -9   2       71.71      120.83     27.62 o 
   6  -9   2       13.54       29.95     26.81 o 
   7  -9   2       64.15      107.75     60.65 o 
   8  -9   2      162.05      179.06     45.58 o 
   9  -9   2       19.82       14.49     46.82 o 
  10  -9   2       20.83       -2.08     55.59 o 
  -9  -8   2        6.41       18.84     58.55 o 
  -8  -8   2      353.31      290.65     61.62 o 
  -7  -8   2        1.49        1.81     44.21 o 
  -6  -8   2      673.91      804.40    130.83 o 
  -5  -8   2       46.72       42.82     30.33 o 
  -4  -8   2       83.47       74.36     26.92 o 
  -3  -8   2      815.79      851.41     58.16 o 
  -2  -8   2        3.81       16.68     19.33 o 
  -1  -8   2      217.02      270.19     26.77 o 
   0  -8   2      845.12      877.26     64.33 o 
   1  -8   2      161.02      170.11     22.85 o 
   2  -8   2     1396.38     1283.06    101.88 o 
   3  -8   2      181.85      210.90     24.54 o 
   4  -8   2      263.73      266.69     28.21 o 
   5  -8   2        0.12       19.86     21.29 o 
   6  -8   2        6.85        9.36     22.13 o 
   7  -8   2      301.74      337.34     59.24 o 
   8  -8   2        1.05       15.12     35.06 o 
   9  -8   2        2.12      -12.62     38.85 o 
  10  -8   2       73.16       37.79     51.45 o 
  -9  -7   2        1.79        1.39     52.22 o 
  -8  -7   2       48.35       49.77     51.75 o 
  -7  -7   2       27.81       41.01     39.82 o 
  -6  -7   2       76.76       69.81     39.58 o 
  -5  -7   2       15.10        0.77     22.70 o 
  -4  -7   2        3.39       10.65     21.22 o 
  -3  -7   2       11.30       16.30     18.97 o 
  -2  -7   2       38.51       73.73     21.87 o 
  -1  -7   2        3.11        7.59     18.11 o 
   0  -7   2      211.21      210.61     17.79 o 
   1  -7   2      123.91      119.33     15.92 o 
   2  -7   2      295.31      299.28     18.84 o 
   3  -7   2       61.91       80.57     15.17 o 
   4  -7   2      194.62      201.15     23.43 o 
   5  -7   2      230.50      249.78     26.33 o 
   6  -7   2       51.11       61.00     21.42 o 
   7  -7   2      334.32      349.14     43.35 o 
   8  -7   2       63.35       69.13     33.26 o 
   9  -7   2        2.49      -10.12     36.98 o 
  10  -7   2       73.61      115.54     50.72 o 
  11  -7   2        1.01       52.30     54.94 o 
 -10  -6   2        0.63      -13.85     58.03 o 
  -9  -6   2        2.14       13.95     48.87 o 
  -8  -6   2       53.14       47.72     41.74 o 
  -7  -6   2        0.00       -3.87     33.23 o 
  -6  -6   2        0.00       10.55     27.76 o 
  -5  -6   2      587.45      646.72     35.77 o 
  -4  -6   2      547.52      592.16     41.99 o 
  -3  -6   2      533.73      544.67     45.67 o 
  -2  -6   2        5.36        3.30     14.48 o 
  -1  -6   2      357.79      441.75     38.28 o 
   0  -6   2     3663.80     3640.56     81.25 o 
   1  -6   2     2816.34     3020.67     77.61 o 
   2  -6   2      157.78      177.22     15.12 o 
   3  -6   2      246.22      301.01     26.81 o 
   4  -6   2      684.07      721.64     77.44 o 
   5  -6   2      361.17      409.98     40.81 o 
   6  -6   2       59.45       99.30     20.50 o 
   7  -6   2      308.51      373.28     67.05 o 
   8  -6   2       25.44       46.02     31.53 o 
   9  -6   2       23.47        0.99     36.11 o 
  10  -6   2        0.98      -24.48     41.80 o 
  11  -6   2       20.42       83.57     53.27 o 
 -10  -5   2       45.27       45.74     54.25 o 
  -9  -5   2      315.17      350.88     56.09 o 
  -8  -5   2       57.30       50.39     40.39 o 
  -7  -5   2        8.73        9.07     30.47 o 
  -6  -5   2      611.05      612.52    118.16 o 
  -5  -5   2       83.29       95.17     20.16 o 
  -4  -5   2       57.62       85.03     17.21 o 
  -3  -5   2      740.03      777.76     54.45 o 
  -2  -5   2     2520.90     2428.49    135.66 o 
  -1  -5   2     2915.76     2877.83     55.49 o 
   0  -5   2      913.24     1022.18     28.92 o 
   1  -5   2     1587.62     1633.53     45.92 o 
   2  -5   2      541.40      592.95     48.00 o 
   3  -5   2      118.77      133.87     15.78 o 
   4  -5   2     1036.00     1000.94     27.11 o 
   5  -5   2       22.26       22.21     14.05 o 
   6  -5   2      236.75      250.14     20.63 o 
   7  -5   2      979.30      936.47     42.19 o 
   8  -5   2        9.86       10.83     28.45 o 
   9  -5   2       33.95       56.53     35.71 o 
  10  -5   2       22.31       49.37     38.72 o 
  11  -5   2        1.27       26.51     51.81 o 
  12  -5   2       13.08       32.90     64.72 o 
 -10  -4   2       50.90       54.08     51.37 o 
  -9  -4   2        0.67       -9.22     39.41 o 
  -8  -4   2        2.97      -10.31     32.52 o 
  -7  -4   2        0.02        2.77     23.56 o 
  -6  -4   2       44.12       14.65     21.41 o 
  -5  -4   2      186.40      191.88     19.52 o 
  -4  -4   2        1.98        4.10     13.10 o 
  -3  -4   2       30.97       65.48     17.49 o 
  -2  -4   2      843.19      853.16     26.73 o 
  -1  -4   2      432.78      482.77     29.17 o 
   0  -4   2      609.38      636.40     26.16 o 
   1  -4   2      896.95      785.01     30.25 o 
   2  -4   2     9477.18     9589.15    154.85 o 
   3  -4   2        5.35       -5.79      9.80 o 
   4  -4   2     1337.87     1355.20     29.95 o 
   5  -4   2     1619.49     1657.71     56.67 o 
   6  -4   2     1339.48     1401.05     32.92 o 
   7  -4   2      123.34      182.15     25.75 o 
   8  -4   2      185.15      190.61     25.62 o 
   9  -4   2      330.21      333.70     53.31 o 
  10  -4   2        7.87       11.58     40.42 o 
  11  -4   2       13.29       51.07     48.87 o 
  12  -4   2       11.40      -22.46     55.96 o 
 -11  -3   2       29.87       57.28     63.03 o 
 -10  -3   2        2.96      -19.35     45.48 o 
  -9  -3   2       51.92       67.14     35.00 o 
  -8  -3   2       28.65       22.76     28.32 o 
  -7  -3   2      339.86      328.67     32.36 o 
  -6  -3   2       70.63       76.55     21.83 o 
  -5  -3   2      617.40      650.24     25.79 o 
  -4  -3   2     1501.52     1379.24     39.62 o 
  -3  -3   2      272.20      288.43     18.25 o 
  -2  -3   2     1151.62     1169.70     28.16 o 
  -1  -3   2      668.19      582.88     26.49 o 
   0  -3   2     2270.55     2359.48     39.97 o 
   1  -3   2     3416.94     3470.94     50.79 o 
   2  -3   2      328.41      330.44     12.52 o 
   3  -3   2     3881.47     4096.58     58.84 o 
   4  -3   2      302.64      316.55     15.66 o 
   5  -3   2     1568.30     1503.40     30.79 o 
   6  -3   2      227.18      209.54     17.22 o 
   7  -3   2       47.99       76.86     33.75 o 
   8  -3   2       32.33       40.70     22.44 o 
   9  -3   2      195.35      254.20     32.65 o 
  10  -3   2       49.58       36.47     39.53 o 
  11  -3   2        3.48      -14.97     46.02 o 
  12  -3   2      201.17      155.17     60.26 o 
 -11  -2   2       44.02       39.37     52.01 o 
 -10  -2   2       17.17       50.22     41.98 o 
  -9  -2   2      369.22      354.11     42.32 o 
  -8  -2   2        3.74       -0.39     25.50 o 
  -7  -2   2      273.39      263.49     28.71 o 
  -6  -2   2      137.84      136.88     22.67 o 
  -5  -2   2      125.60      149.01     16.27 o 
  -4  -2   2      194.85      230.32     15.98 o 
  -3  -2   2      511.39      569.44     25.85 o 
  -2  -2   2       51.94       73.67     10.48 o 
  -1  -2   2      604.75      543.21     47.67 o 
   0  -2   2       29.13       15.08      7.32 o 
   1  -2   2      399.18      328.46     16.42 o 
   2  -2   2      469.05      514.09     23.22 o 
   3  -2   2     2924.69     2964.03     43.82 o 
   4  -2   2       14.65       33.49      9.20 o 
   5  -2   2       68.44       60.86     11.76 o 
   6  -2   2     4701.44     4661.43     94.89 o 
   7  -2   2        0.04        1.93     16.94 o 
   8  -2   2        4.34       15.56     21.48 o 
   9  -2   2     1534.15     1512.22     50.97 o 
  10  -2   2       34.76       53.70     31.25 o 
  11  -2   2        0.52        9.84     44.20 o 
  12  -2   2      129.89      146.08     59.42 o 
 -11  -1   2       94.99      113.34     53.99 o 
 -10  -1   2      203.22      172.29     45.82 o 
  -9  -1   2       14.54       12.68     32.01 o 
  -8  -1   2      709.75      750.45     37.62 o 
  -7  -1   2      737.29      773.03     32.02 o 
  -6  -1   2       25.51       41.30     14.53 o 
  -5  -1   2      893.76      919.98     44.93 o 
  -4  -1   2        1.67        6.89     10.48 o 
  -3  -1   2      779.63      711.10     27.58 o 
  -2  -1   2      356.88      309.21     13.74 o 
  -1  -1   2      831.85      947.37     21.46 o 
   0  -1   2      432.14      385.17     24.82 o 
   1  -1   2     1587.92     1543.46     66.04 o 
   2  -1   2     6726.12     7022.24    110.63 o 
   3  -1   2     6590.84     6625.38     82.65 o 
   4  -1   2      886.69      860.08     20.42 o 
   5  -1   2     3671.85     3660.40     60.36 o 
   6  -1   2     1151.74     1132.88     27.58 o 
   7  -1   2       11.45       27.99     17.55 o 
   8  -1   2       20.66       44.03     20.70 o 
   9  -1   2       17.85       28.72     24.02 o 
  10  -1   2        8.85       -9.25     26.62 o 
  11  -1   2        4.50       20.03     36.31 o 
  12  -1   2        7.01       30.26     57.24 o 
 -11   0   2      148.98       87.85     53.62 o 
 -10   0   2        4.48       46.52     36.46 o 
  -9   0   2       25.80       48.76     26.11 o 
  -8   0   2       74.63       64.58     21.85 o 
  -7   0   2      260.41      277.07     24.40 o 
  -6   0   2      849.18      800.73     29.73 o 
  -5   0   2     6099.93     6096.88     95.67 o 
  -4   0   2     1994.09     2004.08     34.05 o 
  -3   0   2       30.19       48.98     10.01 o 
  -2   0   2    27298.99    28342.13    382.90 o 
  -1   0   2     7587.24     7441.22     91.37 o 
   0   0   2     1908.12     1750.24     66.04 o 
   1   0   2    12544.38    12584.77    173.87 o 
   2   0   2     9492.57     8937.01    110.30 o 
   3   0   2     6717.64     7182.00     93.74 o 
   4   0   2     1017.38      928.12     20.73 o 
   5   0   2       95.26       75.06     10.76 o 
   6   0   2      991.36     1001.17     41.26 o 
   7   0   2      454.70      421.49     26.17 o 
   8   0   2      567.85      548.85     32.33 o 
   9   0   2       24.25       49.28     23.70 o 
  10   0   2      298.51      292.63     34.83 o 
  11   0   2       61.96       33.48     36.29 o 
  12   0   2        8.00       10.12     45.54 o 
 -11   1   2      223.26      236.40     48.31 o 
 -10   1   2       46.68       44.49     33.44 o 
  -9   1   2      101.17       72.53     27.49 o 
  -8   1   2     2519.86     2380.41    144.82 o 
  -7   1   2       92.69       90.63     23.74 o 
  -6   1   2       86.18       76.12     22.52 o 
  -5   1   2    17987.04    18375.42    246.33 o 
  -4   1   2     1437.58     1284.77     38.66 o 
  -3   1   2        1.42       -0.39      6.81 o 
  -2   1   2    10055.32    10377.12    124.05 o 
  -1   1   2     1226.63     1276.21     32.56 o 
   0   1   2        0.89        1.58      5.11 o 
   1   1   2      562.66      680.62     29.98 o 
   2   1   2      375.39      321.74     16.60 o 
   3   1   2      323.99      355.78     12.03 o 
   4   1   2      194.04      219.41     13.36 o 
   5   1   2      307.76      290.11     16.41 o 
   6   1   2     3422.73     3629.92     99.83 o 
   7   1   2       47.21       37.87     17.97 o 
   8   1   2        7.93        3.10     17.62 o 
   9   1   2       42.38       37.21     22.85 o 
  10   1   2       28.25       -4.40     27.52 o 
  11   1   2        0.04        6.97     36.02 o 
  12   1   2       27.20       65.24     46.64 o 
 -11   2   2      681.72      604.64     54.12 o 
 -10   2   2      571.50      586.31     46.01 o 
  -9   2   2       60.56       42.45     27.49 o 
  -8   2   2     1140.94     1140.76     42.24 o 
  -7   2   2     1330.41     1290.44     95.28 o 
  -6   2   2        4.60       -7.86     13.66 o 
  -5   2   2        0.00       -2.50     11.56 o 
  -4   2   2     4126.83     4204.07    124.64 o 
  -3   2   2        0.27        4.68      7.92 o 
  -2   2   2     8529.73     8710.49    103.60 o 
  -1   2   2     3275.94     3395.89     61.70 o 
   0   2   2        7.21        3.74      5.99 o 
   1   2   2      861.10      897.50     37.69 o 
   2   2   2     1505.76     1483.88     35.40 o 
   3   2   2       19.07       42.72      8.08 o 
   4   2   2      533.52      492.99     22.13 o 
   5   2   2      446.55      484.65     19.87 o 
   6   2   2       63.08       79.97     14.50 o 
   7   2   2      703.49      736.11     61.30 o 
   8   2   2       14.20       11.80     18.90 o 
   9   2   2      915.91      925.61     40.41 o 
  10   2   2      277.55      298.17     75.45 o 
  11   2   2      238.54      216.89     40.49 o 
  12   2   2      229.47      195.30     49.88 o 
 -11   3   2       18.85       62.08     43.54 o 
 -10   3   2      529.46      497.06     45.12 o 
  -9   3   2       18.79       42.05     27.00 o 
  -8   3   2       45.67       50.75     22.29 o 
  -7   3   2       74.73       73.86     19.65 o 
  -6   3   2       18.25       23.07     15.86 o 
  -5   3   2      151.37      161.57     16.68 o 
  -4   3   2       17.65       30.25     10.91 o 
  -3   3   2       40.64       35.69      9.15 o 
  -2   3   2     2020.77     1988.90     44.14 o 
  -1   3   2     3185.92     3502.95    107.23 o 
   0   3   2        6.75        3.18      8.26 o 
   1   3   2     5414.60     5566.40    163.88 o 
   2   3   2     1115.67     1149.06     27.66 o 
   3   3   2      361.29      320.66     13.81 o 
   4   3   2      549.33      511.95     22.12 o 
   5   3   2      555.22      553.70     23.40 o 
   6   3   2       22.08       16.02     13.77 o 
   7   3   2      140.29      129.91     19.52 o 
   8   3   2        3.30       -9.29     18.45 o 
   9   3   2      105.32      165.51     27.80 o 
  10   3   2        6.44       11.34     31.01 o 
  11   3   2       34.03       37.47     40.69 o 
  12   3   2      167.33      150.56     69.22 o 
 -11   4   2       15.35      -11.04     44.33 o 
 -10   4   2      251.28      246.30     43.99 o 
  -9   4   2      191.05      225.44     35.03 o 
  -8   4   2        1.81       -2.98     20.86 o 
  -7   4   2      101.79      101.27     21.02 o 
  -6   4   2       69.30      108.79     18.51 o 
  -5   4   2      302.72      328.92     20.87 o 
  -4   4   2      519.79      512.28     36.92 o 
  -3   4   2      156.13      178.66     13.23 o 
  -2   4   2      360.65      390.64     14.97 o 
  -1   4   2       16.05       17.86      7.63 o 
   0   4   2      282.37      323.38     16.81 o 
   1   4   2      308.73      341.08     35.78 o 
   2   4   2      169.58      177.86     11.71 o 
   3   4   2     1502.97     1495.25     60.00 o 
   4   4   2      472.78      437.88     35.64 o 
   5   4   2       82.16      101.92     14.28 o 
   6   4   2      887.10      871.32     28.62 o 
   7   4   2       12.84        6.25     14.77 o 
   8   4   2      616.89      624.29     32.63 o 
   9   4   2       68.08       60.41     24.90 o 
  10   4   2       64.79       35.13     42.85 o 
  11   4   2      113.75      105.22     54.41 o 
  12   4   2       25.90      -34.34     64.05 o 
 -11   5   2       16.92       16.38     44.33 o 
 -10   5   2       43.39       78.20     37.83 o 
  -9   5   2      280.89      283.73     36.47 o 
  -8   5   2      248.27      225.18     28.82 o 
  -7   5   2     1240.77     1342.07     92.72 o 
  -6   5   2      337.07      383.18     26.69 o 
  -5   5   2      233.71      227.65     19.93 o 
  -4   5   2     1440.65     1493.27     60.04 o 
  -3   5   2      373.14      394.17     18.76 o 
  -2   5   2       45.23       77.87     11.41 o 
  -1   5   2     3826.17     3971.83    122.94 o 
   0   5   2      240.84      268.31     16.19 o 
   1   5   2      175.06      172.42     28.42 o 
   2   5   2     2400.87     2466.40     64.87 o 
   3   5   2      299.30      289.14     27.68 o 
   4   5   2      692.04      722.49     26.22 o 
   5   5   2      904.49      916.83     62.71 o 
   6   5   2      571.29      570.22     23.86 o 
   7   5   2     1129.27     1144.19     75.04 o 
   8   5   2      551.80      488.50     78.23 o 
   9   5   2       93.44       74.27     39.36 o 
  10   5   2       92.30      106.20     49.29 o 
  11   5   2        0.03       -3.35     54.69 o 
 -11   6   2       10.60        9.55     49.65 o 
 -10   6   2      181.85      178.49     43.02 o 
  -9   6   2       12.20       15.88     29.53 o 
  -8   6   2      135.69      130.37     28.79 o 
  -7   6   2      216.59      234.02     27.18 o 
  -6   6   2       16.84        7.83     17.57 o 
  -5   6   2      152.41      186.67     19.67 o 
  -4   6   2        2.53        2.78     13.81 o 
  -3   6   2     1871.00     1920.71     42.41 o 
  -2   6   2      199.63      199.94     16.42 o 
  -1   6   2       91.45       87.56     12.43 o 
   0   6   2    11511.82    11825.96    187.54 o 
   1   6   2      741.26      825.26     89.89 o 
   2   6   2     2158.13     2301.42     69.84 o 
   3   6   2      840.48      912.18     49.31 o 
   4   6   2     1679.13     1722.22     58.61 o 
   5   6   2      708.28      718.79     45.45 o 
   6   6   2      133.14      126.44     37.58 o 
   7   6   2      389.42      383.71     41.47 o 
   8   6   2        0.30       -3.55     28.69 o 
   9   6   2      299.90      248.51     47.91 o 
  10   6   2       35.47       80.55     51.61 o 
  11   6   2       51.47       47.82     60.33 o 
 -11   7   2      205.38      162.05     66.27 o 
 -10   7   2       51.29       35.59     41.16 o 
  -9   7   2      340.08      369.43     74.39 o 
  -8   7   2      572.62      616.45     60.47 o 
  -7   7   2       66.42       85.15     31.78 o 
  -6   7   2       44.70       63.97     36.48 o 
  -5   7   2       36.02       44.11     18.60 o 
  -4   7   2      643.20      675.36     33.64 o 
  -3   7   2      676.03      660.16     46.37 o 
  -2   7   2     2017.30     2077.12     48.47 o 
  -1   7   2      646.92      701.50     49.41 o 
   0   7   2      191.06      187.93     18.54 o 
   1   7   2     2658.11     2570.18     65.62 o 
   2   7   2      617.05      578.89     34.17 o 
   3   7   2     1392.07     1526.67     56.64 o 
   4   7   2       67.84       62.60     30.31 o 
   5   7   2       31.17       64.46     22.81 o 
   6   7   2      133.47      151.03     28.22 o 
   7   7   2      572.66      696.02    158.30 o 
   8   7   2        5.56        5.18     34.10 o 
   9   7   2       30.23       12.57     41.70 o 
  10   7   2       23.03      -15.28     50.31 o 
  11   7   2        1.76       11.59     63.86 o 
 -10   8   2       13.74       -5.45     50.32 o 
  -9   8   2       23.99       -3.20     43.16 o 
  -8   8   2        2.26      -20.65     29.32 o 
  -7   8   2        4.79        5.19     24.26 o 
  -6   8   2      124.74      148.36     24.63 o 
  -5   8   2       66.99       74.18     20.63 o 
  -4   8   2      250.65      335.27     48.10 o 
  -3   8   2      319.16      346.20     43.15 o 
  -2   8   2      234.28      201.12     29.07 o 
  -1   8   2       32.99       51.15     14.29 o 
   0   8   2      450.80      445.35     39.51 o 
   1   8   2       12.66       12.23     17.95 o 
   2   8   2      665.94      656.67     51.61 o 
   3   8   2       99.82      144.26     27.48 o 
   4   8   2      177.71      180.73     28.26 o 
   5   8   2     1033.96      961.57    131.11 o 
   6   8   2      391.51      397.86     65.54 o 
   7   8   2       82.23       50.73     35.14 o 
   8   8   2      192.78      233.75    101.36 o 
   9   8   2        8.44      -13.67     42.85 o 
  10   8   2       11.17       55.59     57.94 o 
 -10   9   2       83.38       56.84     58.49 o 
  -9   9   2        8.51       26.94     47.10 o 
  -8   9   2        2.28        2.17     38.33 o 
  -7   9   2        2.23      -24.98     26.63 o 
  -6   9   2      179.41      186.39     27.46 o 
  -5   9   2       59.07       89.48     23.62 o 
  -4   9   2       16.58       18.18     20.94 o 
  -3   9   2      702.74      728.61     62.16 o 
  -2   9   2       68.24       75.56     17.58 o 
  -1   9   2      478.02      571.89     57.27 o 
   0   9   2      693.70      648.40     39.02 o 
   1   9   2      253.16      231.76     38.96 o 
   2   9   2      366.19      427.08     36.12 o 
   3   9   2      130.17      186.45     30.20 o 
   4   9   2       76.31       99.66     28.67 o 
   5   9   2      119.46      148.99     32.46 o 
   6   9   2      178.23      203.89     40.46 o 
   7   9   2        1.21       47.53     48.97 o 
   8   9   2       77.17       76.49     45.70 o 
   9   9   2      244.41      213.99     97.23 o 
  10   9   2       18.24      -22.55     61.83 o 
  -9  10   2        4.04       25.60     55.38 o 
  -8  10   2      156.74      194.49     54.31 o 
  -7  10   2        6.64       -6.16     36.69 o 
  -6  10   2       66.58      105.95     28.61 o 
  -5  10   2       85.21       84.81     23.57 o 
  -4  10   2      326.41      288.61     35.20 o 
  -3  10   2        1.92        2.26     19.45 o 
  -2  10   2       81.28       84.75     26.52 o 
  -1  10   2      199.50      235.60     60.87 o 
   0  10   2        1.02       10.28     21.99 o 
   1  10   2      180.70      182.83     30.40 o 
   2  10   2      344.29      454.07     78.44 o 
   3  10   2      115.00      117.76     32.86 o 
   4  10   2      229.16      241.68     41.97 o 
   5  10   2      368.04      340.35     42.20 o 
   6  10   2      339.28      358.70     75.38 o 
   7  10   2        0.30       35.27     44.11 o 
   8  10   2       40.81       62.19     50.61 o 
   9  10   2      276.52      309.68    139.87 o 
  -9  11   2       11.62       13.48     61.44 o 
  -8  11   2        2.30       15.71     49.61 o 
  -7  11   2      170.48      224.17     50.68 o 
  -6  11   2       51.22       76.74     45.99 o 
  -5  11   2     1199.84     1367.97     71.92 o 
  -4  11   2     1314.59     1385.02    216.41 o 
  -3  11   2        6.84        9.19     27.35 o 
  -2  11   2     2575.49     2343.44    291.17 o 
  -1  11   2     2400.39     1985.53    176.74 o 
   0  11   2     1056.06     1053.24    140.34 o 
   1  11   2      237.63      144.73     45.41 o 
   2  11   2     2091.35     1995.61    156.97 o 
   3  11   2     1731.47     1845.74    305.79 o 
   4  11   2        0.15      -19.43     32.36 o 
   5  11   2       54.22       82.34     38.76 o 
   6  11   2      548.23      657.80    134.10 o 
   7  11   2       16.28       59.87     50.52 o 
   8  11   2      279.04      223.41    110.26 o 
  -8  12   2      451.48      490.92     75.52 o 
  -7  12   2      135.71      161.50     53.34 o 
  -6  12   2       56.44        3.99    102.21 o 
  -5  12   2      937.22     1019.08    110.61 o 
  -4  12   2      432.63      385.31     60.59 o 
  -3  12   2        1.72        0.78     33.50 o 
  -2  12   2      114.43      135.02     35.72 o 
  -1  12   2        3.44      -12.48     28.23 o 
   0  12   2       34.49       39.77     32.70 o 
   1  12   2        9.97       24.14     33.56 o 
   2  12   2       46.52       46.54     36.91 o 
   3  12   2        6.94        5.11     37.36 o 
   4  12   2       56.50       52.81     41.16 o 
   5  12   2      288.66      306.68     84.59 o 
   6  12   2       35.24       53.52     45.33 o 
   7  12   2        2.01       23.01     56.02 o 
   8  12   2      108.11       84.59     65.27 o 
  -7  13   2       25.42       86.41    106.06 o 
  -6  13   2       77.30      175.96    127.98 o 
  -5  13   2        3.97      -10.35     53.73 o 
  -4  13   2        5.93       38.90     76.16 o 
  -3  13   2       95.84      101.09     48.92 o 
  -2  13   2       39.28       34.40     70.19 o 
  -1  13   2      317.48      303.72     45.18 o 
   0  13   2       82.71      136.57     40.38 o 
   1  13   2       67.66       30.70     42.40 o 
   2  13   2        8.57       23.03     41.63 o 
   3  13   2        6.29       -2.78     41.34 o 
   4  13   2      216.50      270.21     55.47 o 
   5  13   2      118.80      143.02     50.75 o 
   6  13   2        6.30      -11.06     56.96 o 
   7  13   2       75.65       83.82     68.11 o 
  -6  14   2      104.63      133.68    143.21 o 
  -5  14   2       73.37       57.41     67.48 o 
  -4  14   2       42.89       55.14     61.44 o 
  -3  14   2        0.15       29.29     93.10 o 
  -2  14   2        0.86       10.36     55.74 o 
  -1  14   2        8.52       26.21     50.03 o 
   0  14   2        4.39        9.38     49.89 o 
   1  14   2        0.04       -6.11     46.61 o 
   2  14   2       51.21       50.79     53.53 o 
   3  14   2        3.05       14.38     43.82 o 
   4  14   2        0.59       -0.06     47.17 o 
   5  14   2       11.01        7.67     51.87 o 
   6  14   2        0.04      -25.27     69.18 o 
  -5  15   2       29.11       43.32     83.14 o 
  -4  15   2        5.90      -40.23     70.03 o 
  -3  15   2      130.41      190.16     98.65 o 
  -2  15   2        0.66       25.72     75.02 o 
  -1  15   2        0.49       13.92     65.70 o 
   0  15   2       53.04      152.19     78.94 o 
   1  15   2        8.88       25.68     65.75 o 
   2  15   2       10.10       22.87     52.46 o 
   3  15   2       56.78       40.93     54.05 o 
   4  15   2      108.73      174.87     61.34 o 
  -3  16   2       45.11       78.87     78.60 o 
  -2  16   2       10.14       60.84    125.49 o 
  -1  16   2       61.86       36.45     71.75 o 
   0  16   2        8.45       17.77     75.75 o 
   1  16   2        3.41       57.64     79.58 o 
   2  16   2       57.81      136.26    122.22 o 
   0 -14   3        5.01       40.18     66.99 o 
   1 -14   3      213.27      242.59     72.39 o 
   2 -14   3      111.28      141.93     68.28 o 
   3 -14   3        6.64      -22.90     62.69 o 
  -3 -13   3       36.88       -3.50     70.16 o 
  -2 -13   3        2.87      -11.07     60.98 o 
  -1 -13   3       59.44       50.34     60.22 o 
   0 -13   3       94.71      145.63     88.97 o 
   1 -13   3       10.53      -31.95     52.59 o 
   2 -13   3        0.29       11.97     51.23 o 
   3 -13   3        0.09        8.84     53.28 o 
   4 -13   3       23.21      -16.63     55.16 o 
   5 -13   3       15.74      -10.59     57.84 o 
   6 -13   3        3.21      -44.55     63.23 o 
  -4 -12   3       27.94       17.66     64.87 o 
  -3 -12   3        0.35       -1.02     57.69 o 
  -2 -12   3       57.70       60.86     57.68 o 
  -1 -12   3       18.24      -24.72     50.60 o 
   0 -12   3       25.19       31.89     49.55 o 
   1 -12   3       20.11       19.88     45.63 o 
   2 -12   3        2.51        2.53     45.31 o 
   3 -12   3        7.98       15.30     43.83 o 
   4 -12   3       34.04        2.54     49.64 o 
   5 -12   3        4.39        5.37     51.14 o 
   6 -12   3       49.59       56.60     56.48 o 
   7 -12   3      155.72       90.55     67.37 o 
  -6 -11   3       43.24       59.49     69.24 o 
  -5 -11   3        0.25        4.56     60.01 o 
  -4 -11   3        0.09      -15.13     43.73 o 
  -3 -11   3       11.27       23.36     52.94 o 
  -2 -11   3       56.67       62.54     54.45 o 
  -1 -11   3        9.76       37.33     41.80 o 
   0 -11   3      280.81      349.84    141.01 o 
   1 -11   3       24.54       18.63     37.37 o 
   2 -11   3        6.98      -13.00     39.51 o 
   3 -11   3      174.98       78.87     41.00 o 
   4 -11   3      220.28      200.20     51.10 o 
   5 -11   3       47.70       69.58     46.53 o 
   6 -11   3      179.32      171.59     53.31 o 
   7 -11   3        2.58      -36.51     55.00 o 
   8 -11   3       65.82      103.23     68.04 o 
  -6 -10   3       11.65       64.15     58.05 o 
  -5 -10   3      100.40      110.28     56.44 o 
  -4 -10   3       31.32       14.98     36.91 o 
  -3 -10   3       70.34       34.61     33.88 o 
  -2 -10   3       41.39       66.04     31.69 o 
  -1 -10   3      104.32       70.42     76.16 o 
   0 -10   3       95.33       81.98     38.60 o 
   1 -10   3       21.70        9.59     30.17 o 
   2 -10   3        3.19       17.24     52.53 o 
   3 -10   3      199.57      246.55     46.64 o 
   4 -10   3       74.28       92.13     41.10 o 
   5 -10   3       57.97       57.81     32.69 o 
   6 -10   3       50.55       68.03     33.94 o 
   7 -10   3      305.66      327.84     43.90 o 
   8 -10   3        0.10       10.59     43.99 o 
   9 -10   3       38.52       50.47     57.47 o 
  -7  -9   3       89.03       78.70     60.15 o 
  -6  -9   3      186.35      108.44     62.28 o 
  -5  -9   3       85.02      111.93     47.81 o 
  -4  -9   3      408.27      476.30     42.32 o 
  -3  -9   3      170.42      175.76     32.88 o 
  -2  -9   3        4.55       -3.92     24.13 o 
  -1  -9   3       11.42       14.69     23.79 o 
   0  -9   3       44.26       80.16     63.99 o 
   1  -9   3        1.03        7.51     29.97 o 
   2  -9   3      402.59      455.70     47.40 o 
   3  -9   3       28.76       18.48     27.22 o 
   4  -9   3      132.83      189.96     33.88 o 
   5  -9   3        1.08       14.46     25.11 o 
   6  -9   3       15.53       31.02     28.59 o 
   7  -9   3       72.78       41.12     33.08 o 
   8  -9   3       23.17       38.52     43.35 o 
   9  -9   3       62.88       35.31     49.65 o 
  10  -9   3      430.05      383.55     67.38 o 
  -8  -8   3       39.75        1.27     56.77 o 
  -7  -8   3       32.36        7.24     47.94 o 
  -6  -8   3      452.74      495.04    122.36 o 
  -5  -8   3      258.84      287.43     69.54 o 
  -4  -8   3       32.56       19.31     26.65 o 
  -3  -8   3       19.69       -4.60     23.26 o 
  -2  -8   3      826.62      868.30     42.41 o 
  -1  -8   3      176.25      151.20     27.51 o 
   0  -8   3      289.46      306.94     32.32 o 
   1  -8   3       27.96       46.34     28.99 o 
   2  -8   3        0.82       10.15     19.40 o 
   3  -8   3       12.77       29.97     21.34 o 
   4  -8   3       73.53       88.47     23.76 o 
   5  -8   3      192.29      174.60     44.58 o 
   6  -8   3       46.07       32.52     24.81 o 
   7  -8   3      151.11      149.73     32.41 o 
   8  -8   3       25.33       14.63     37.64 o 
   9  -8   3       52.82        9.16     43.92 o 
  10  -8   3        7.65       18.46     52.43 o 
  -9  -7   3        0.47      -10.89     57.71 o 
  -8  -7   3       26.82       33.30     48.37 o 
  -7  -7   3      336.71      369.44     55.18 o 
  -6  -7   3       75.34       89.34     39.49 o 
  -5  -7   3       96.56       99.24     36.42 o 
  -4  -7   3      179.37      225.93     29.01 o 
  -3  -7   3        6.51        4.64     20.40 o 
  -2  -7   3      201.41      241.26     26.42 o 
  -1  -7   3       10.59       19.17     17.55 o 
   0  -7   3      152.71      143.19     18.88 o 
   1  -7   3       59.98       79.96     16.33 o 
   2  -7   3      694.61      746.56    107.78 o 
   3  -7   3       82.13       81.70     20.44 o 
   4  -7   3       54.53       61.36     20.64 o 
   5  -7   3      156.51      155.67     23.54 o 
   6  -7   3       40.83       42.34     22.10 o 
   7  -7   3       24.08       31.27     22.04 o 
   8  -7   3      216.34      212.45     39.30 o 
   9  -7   3        0.00      -24.85     38.84 o 
  10  -7   3       72.82       21.81     48.08 o 
  11  -7   3       29.04        7.19     57.50 o 
  -9  -6   3        0.53       30.43     52.57 o 
  -8  -6   3       58.54       61.43     44.58 o 
  -7  -6   3       76.76       69.07     39.13 o 
  -6  -6   3       62.24       53.31     33.97 o 
  -5  -6   3      123.13      135.19     27.47 o 
  -4  -6   3      110.41      149.27     30.52 o 
  -3  -6   3      466.82      456.33     29.88 o 
  -2  -6   3      296.57      287.95     22.96 o 
  -1  -6   3      530.12      655.75     35.96 o 
   0  -6   3     1280.50     1313.50     33.92 o 
   1  -6   3      194.62      199.06     16.71 o 
   2  -6   3     2199.99     2373.10     85.70 o 
   3  -6   3     2403.94     2453.52    112.52 o 
   4  -6   3      245.62      245.91     37.40 o 
   5  -6   3      310.19      364.06     35.98 o 
   6  -6   3      538.01      477.95     40.42 o 
   7  -6   3        7.85       11.59     20.61 o 
   8  -6   3      134.81      163.20     34.09 o 
   9  -6   3      190.32      220.33     47.83 o 
  10  -6   3       39.81       78.09     45.80 o 
  11  -6   3       85.67       73.23     97.59 o 
 -10  -5   3        9.70        1.22     59.96 o 
  -9  -5   3       79.09       83.31     50.12 o 
  -8  -5   3        0.07      -12.83     37.50 o 
  -7  -5   3      130.80      158.28     47.69 o 
  -6  -5   3      565.08      535.24     44.79 o 
  -5  -5   3       20.41       21.87     20.20 o 
  -4  -5   3     2278.10     2250.79    113.07 o 
  -3  -5   3      800.26      878.45     37.71 o 
  -2  -5   3      127.32      144.85     17.78 o 
  -1  -5   3     1479.39     1563.31    119.32 o 
   0  -5   3       99.27      132.80     15.01 o 
   1  -5   3        4.72        5.68     10.48 o 
   2  -5   3        0.59        4.13     10.52 o 
   3  -5   3       61.24      135.85     37.27 o 
   4  -5   3        2.35        4.87     12.10 o 
   5  -5   3     1520.00     1526.14     81.66 o 
   6  -5   3      753.46      795.41     31.48 o 
   7  -5   3       10.72       15.86     19.33 o 
   8  -5   3      303.41      306.50     52.89 o 
   9  -5   3        3.26        4.65     31.58 o 
  10  -5   3       54.99       97.29     44.24 o 
  11  -5   3        7.91       43.19     54.12 o 
  12  -5   3      137.62      152.99     67.98 o 
 -10  -4   3       50.73       84.89     57.99 o 
  -9  -4   3       16.10      -13.98     44.44 o 
  -8  -4   3       52.69       56.40     37.32 o 
  -7  -4   3      125.24      132.13     30.67 o 
  -6  -4   3        2.03        9.75     21.91 o 
  -5  -4   3       71.62      104.53     30.85 o 
  -4  -4   3      352.27      412.80     87.47 o 
  -3  -4   3     1494.01     1542.49     57.80 o 
  -2  -4   3     3047.97     3068.70     93.68 o 
  -1  -4   3     5908.75     5930.93    170.83 o 
   0  -4   3     3837.27     4460.56     87.78 o 
   1  -4   3     5043.14     5138.48     74.27 o 
   2  -4   3      949.25      977.55     41.51 o 
   3  -4   3      241.14      354.04     37.17 o 
   4  -4   3     3586.49     3793.75     86.86 o 
   5  -4   3       49.23       55.11     13.58 o 
   6  -4   3      174.13      187.42     18.00 o 
   7  -4   3     2096.82     2064.26    107.22 o 
   8  -4   3      434.95      462.42     41.42 o 
   9  -4   3     1451.24     1384.38     62.84 o 
  10  -4   3      976.48     1013.48     65.70 o 
  11  -4   3      116.04      118.22     54.00 o 
  12  -4   3      263.99      191.12     64.18 o 
 -10  -3   3        6.28        1.71     52.56 o 
  -9  -3   3       95.59       62.67     46.35 o 
  -8  -3   3      128.88      101.12     33.48 o 
  -7  -3   3       64.84       55.08     26.61 o 
  -6  -3   3       14.72       -1.41     20.02 o 
  -5  -3   3      251.46      258.56     21.03 o 
  -4  -3   3      676.64      682.48     25.85 o 
  -3  -3   3      373.95      414.44     20.09 o 
  -2  -3   3      663.39      742.02     24.99 o 
  -1  -3   3      598.23      755.26     53.92 o 
   0  -3   3        0.76       -1.49      9.16 o 
   1  -3   3      121.25      108.07     10.23 o 
   2  -3   3       49.22       45.86     13.65 o 
   3  -3   3      969.78     1099.38     35.72 o 
   4  -3   3     1457.90     1466.86     30.47 o 
   5  -3   3       78.23       71.61     12.69 o 
   6  -3   3      919.95      990.31     34.09 o 
   7  -3   3      477.00      451.70     27.54 o 
   8  -3   3       68.06       79.99     33.03 o 
   9  -3   3      513.49      586.27     49.91 o 
  10  -3   3       52.15       19.45     39.14 o 
  11  -3   3       55.50       52.38     49.36 o 
  12  -3   3       89.83       33.36     56.93 o 
 -10  -2   3        0.31       -1.49     46.41 o 
  -9  -2   3        8.37       13.07     36.09 o 
  -8  -2   3      677.59      592.99     49.10 o 
  -7  -2   3      802.90      734.56     41.10 o 
  -6  -2   3      313.75      364.04     49.37 o 
  -5  -2   3      551.08      502.45     29.82 o 
  -4  -2   3      655.46      651.85     24.10 o 
  -3  -2   3      133.39      162.58     14.87 o 
  -2  -2   3      947.76      921.03     25.04 o 
  -1  -2   3     1592.63     1515.71     32.57 o 
   0  -2   3     5602.84     5414.02    113.11 o 
   1  -2   3     2366.90     2526.17     61.27 o 
   2  -2   3     2402.46     2261.38     44.14 o 
   3  -2   3      627.00      496.70     20.89 o 
   4  -2   3     1212.58     1139.35     48.97 o 
   5  -2   3      481.29      478.77     20.61 o 
   6  -2   3     1457.40     1471.21     40.17 o 
   7  -2   3      242.28      248.47     22.72 o 
   8  -2   3       84.21       81.19     24.17 o 
   9  -2   3     1020.67     1035.35    100.90 o 
  10  -2   3      175.83      188.07     44.24 o 
  11  -2   3        0.42      -39.61     42.85 o 
  12  -2   3      424.09      421.06     66.52 o 
 -11  -1   3        0.37       -1.57     56.87 o 
 -10  -1   3      191.48      125.54     47.23 o 
  -9  -1   3        6.46       18.32     33.63 o 
  -8  -1   3        3.25       -6.82     26.08 o 
  -7  -1   3     1024.85      968.96     43.13 o 
  -6  -1   3      250.63      245.62     27.52 o 
  -5  -1   3      296.01      321.61     25.86 o 
  -4  -1   3      100.36      112.23     14.58 o 
  -3  -1   3      872.14      880.30     24.29 o 
  -2  -1   3     1973.12     1920.75     35.65 o 
  -1  -1   3        3.97       14.53      9.04 o 
   0  -1   3       91.43      124.99     13.68 o 
   1  -1   3     3343.34     3470.71     80.44 o 
   2  -1   3     2331.63     2130.42     42.48 o 
   3  -1   3     2642.99     2450.84     38.26 o 
   4  -1   3     1762.63     1775.05     31.52 o 
   5  -1   3       27.34       30.49     10.59 o 
   6  -1   3     1158.84     1133.55     30.06 o 
   7  -1   3      307.52      271.02     23.21 o 
   8  -1   3       96.72       85.10     21.76 o 
   9  -1   3      165.14      205.77     32.36 o 
  10  -1   3        6.71      -19.90     29.33 o 
  11  -1   3      125.37       97.32     47.76 o 
  12  -1   3        1.63      -20.84     53.95 o 
 -11   0   3      257.19      239.11     61.05 o 
 -10   0   3       14.45        3.80     43.69 o 
  -9   0   3       26.18       30.53     36.66 o 
  -8   0   3        0.69        5.64     25.10 o 
  -7   0   3       27.68       39.86     23.58 o 
  -6   0   3      324.70      361.85     28.94 o 
  -5   0   3      419.67      405.04     27.12 o 
  -4   0   3      465.50      467.83     20.17 o 
  -3   0   3      313.57      367.64     17.17 o 
  -2   0   3     2498.12     2454.65     64.58 o 
  -1   0   3     3911.66     4050.75     58.66 o 
   0   0   3       18.07       21.30      7.18 o 
   1   0   3      883.69      842.33     37.38 o 
   2   0   3     3424.80     3306.25     54.04 o 
   3   0   3      218.03      264.37     11.54 o 
   4   0   3      119.10      143.32     11.50 o 
   5   0   3      455.72      413.22     16.97 o 
   6   0   3        0.01        7.48     11.64 o 
   7   0   3      432.54      418.95     26.66 o 
   8   0   3       44.26       45.52     20.84 o 
   9   0   3      187.29      242.91     29.58 o 
  10   0   3       35.89       23.62     30.46 o 
  11   0   3        0.67       -2.62     35.33 o 
  12   0   3      117.53       98.96     56.94 o 
 -11   1   3      878.59      818.41     70.93 o 
 -10   1   3       49.72       13.17     42.33 o 
  -9   1   3        2.74        7.46     33.96 o 
  -8   1   3     3179.25     2865.38     93.75 o 
  -7   1   3      257.80      261.75     23.22 o 
  -6   1   3      166.68      161.80     18.47 o 
  -5   1   3      896.60      903.07     34.51 o 
  -4   1   3     1171.43     1059.84     55.56 o 
  -3   1   3       16.33       14.11     10.13 o 
  -2   1   3       44.16       47.84      9.80 o 
  -1   1   3     5490.56     5804.32     74.61 o 
   0   1   3     1425.94     1417.39     30.05 o 
   1   1   3      699.87      689.81     25.93 o 
   2   1   3      303.90      300.45     17.75 o 
   3   1   3     2643.15     2540.54     39.12 o 
   4   1   3      755.60      713.53     18.88 o 
   5   1   3       43.92       39.88     10.68 o 
   6   1   3      265.35      233.88     16.53 o 
   7   1   3       11.54       17.93     16.62 o 
   8   1   3        0.84        0.12     19.29 o 
   9   1   3      190.74      175.29     27.92 o 
  10   1   3       22.94       44.42     29.74 o 
  11   1   3       10.67       54.79     36.87 o 
  12   1   3       32.98       92.28     55.24 o 
 -11   2   3      598.63      552.86     68.59 o 
 -10   2   3        1.94        1.73     44.10 o 
  -9   2   3       16.78       60.21     29.37 o 
  -8   2   3        0.00        3.39     21.70 o 
  -7   2   3       37.85       49.32     18.79 o 
  -6   2   3       39.65       34.67     19.31 o 
  -5   2   3      240.41      250.64     20.43 o 
  -4   2   3       23.92       30.61     10.66 o 
  -3   2   3     5131.29     4970.95    101.11 o 
  -2   2   3      423.20      403.78     15.49 o 
  -1   2   3       46.77       32.52      9.95 o 
   0   2   3     4045.52     3954.36     76.96 o 
   1   2   3     1298.14     1239.64     46.39 o 
   2   2   3     5283.34     5395.76     68.61 o 
   3   2   3     2589.02     2475.97     61.01 o 
   4   2   3       10.19        0.04      8.35 o 
   5   2   3        5.71        7.67     10.27 o 
   6   2   3     1608.82     1553.65     41.48 o 
   7   2   3       38.61       54.85     17.91 o 
   8   2   3        0.00       -9.13     18.10 o 
   9   2   3      131.25      196.71     28.38 o 
  10   2   3       37.33       36.50     29.61 o 
  11   2   3        3.51       -6.23     34.62 o 
  12   2   3       21.00       29.92     46.59 o 
 -11   3   3      236.46      267.57     74.21 o 
 -10   3   3      176.29      210.92     41.68 o 
  -9   3   3       24.43       29.75     29.06 o 
  -8   3   3      508.13      531.33     36.62 o 
  -7   3   3      475.79      472.15     30.49 o 
  -6   3   3      597.07      572.32     54.69 o 
  -5   3   3       52.15       81.33     14.25 o 
  -4   3   3       13.05       22.21     11.05 o 
  -3   3   3      695.17      678.24     25.62 o 
  -2   3   3      343.05      436.83     18.99 o 
  -1   3   3      324.51      302.95     20.65 o 
   0   3   3    10843.75    10271.40    150.84 o 
   1   3   3       24.53       29.15      8.96 o 
   2   3   3        6.71       11.82      8.14 o 
   3   3   3     1670.67     1519.16     29.38 o 
   4   3   3       43.66       39.95     10.09 o 
   5   3   3       91.32       97.60     13.07 o 
   6   3   3       69.65       72.49     14.98 o 
   7   3   3      329.77      373.99     26.32 o 
   8   3   3      167.45      178.61     24.29 o 
   9   3   3       41.73       74.72     27.34 o 
  10   3   3      356.20      355.05     47.28 o 
  11   3   3        6.16       -6.93     37.72 o 
  12   3   3        0.11       31.90     62.72 o 
 -11   4   3       42.66       50.86     43.84 o 
 -10   4   3        1.64       -7.40     37.72 o 
  -9   4   3       48.28       41.37     29.87 o 
  -8   4   3      278.86      226.60     29.81 o 
  -7   4   3      659.72      651.73     33.05 o 
  -6   4   3      234.59      270.87     30.56 o 
  -5   4   3       29.41       21.78     13.56 o 
  -4   4   3      553.50      593.44     21.43 o 
  -3   4   3      307.49      310.49     15.86 o 
  -2   4   3       11.36       -2.80     10.04 o 
  -1   4   3       48.20       40.46     10.56 o 
   0   4   3     1852.02     1856.66     76.36 o 
   1   4   3     4391.99     3763.22    162.43 o 
   2   4   3      289.04      326.67     15.07 o 
   3   4   3      440.24      405.15     16.02 o 
   4   4   3      690.12      638.35     31.89 o 
   5   4   3     1001.68     1036.46     27.32 o 
   6   4   3      543.35      570.56     41.32 o 
   7   4   3       73.62       55.77     18.19 o 
   8   4   3        3.43       10.95     19.94 o 
   9   4   3       19.11       33.39     24.72 o 
  10   4   3        6.65       -3.28     31.04 o 
  11   4   3       54.58       33.21     51.78 o 
  12   4   3       14.20       52.14     67.33 o 
 -11   5   3        0.08      -20.80     48.11 o 
 -10   5   3       97.11      111.95     41.69 o 
  -9   5   3       25.12      -18.19     30.72 o 
  -8   5   3      118.26       87.42     25.56 o 
  -7   5   3      150.84      177.49     29.89 o 
  -6   5   3      120.42      120.94     20.31 o 
  -5   5   3      534.35      638.66     44.97 o 
  -4   5   3      129.64      173.04     16.31 o 
  -3   5   3     1020.02     1014.34     47.41 o 
  -2   5   3      789.35      793.57     26.96 o 
  -1   5   3      125.54       99.90     13.55 o 
   0   5   3     2985.64     2676.74     93.97 o 
   1   5   3       49.95        8.47     10.86 o 
   2   5   3      767.44      728.19     20.83 o 
   3   5   3       60.79       98.14     12.29 o 
   4   5   3       12.11        8.29     11.36 o 
   5   5   3     1131.98     1235.16     30.47 o 
   6   5   3       16.77       11.75     14.64 o 
   7   5   3      519.03      542.63     29.27 o 
   8   5   3      728.06      727.05     35.61 o 
   9   5   3        6.11       15.02     33.65 o 
  10   5   3        3.78       20.91     44.32 o 
  11   5   3      169.04      171.40     98.44 o 
  12   5   3        5.73       19.15     67.54 o 
 -11   6   3        0.01        8.54     54.49 o 
 -10   6   3        6.28       15.58     39.97 o 
  -9   6   3      560.69      656.70     64.22 o 
  -8   6   3       29.91       59.50     27.29 o 
  -7   6   3       10.73       17.23     21.63 o 
  -6   6   3     1791.35     1791.56     47.73 o 
  -5   6   3      107.89      123.01     20.92 o 
  -4   6   3      229.46      277.93     19.87 o 
  -3   6   3     1240.34     1241.09     30.64 o 
  -2   6   3     3874.39     4017.80    140.22 o 
  -1   6   3     5703.44     6500.15    314.78 o 
   0   6   3        2.76       30.00     13.01 o 
   1   6   3     4752.06     4626.62     88.44 o 
   2   6   3     2945.38     3120.56     67.76 o 
   3   6   3       44.76       31.92     10.42 o 
   4   6   3      565.16      563.39     20.61 o 
   5   6   3     1351.04     1369.71     79.07 o 
   6   6   3      614.42      672.06     82.21 o 
   7   6   3      232.79      230.09     42.28 o 
   8   6   3      159.90      177.96     52.10 o 
   9   6   3      202.54      212.15     53.03 o 
  10   6   3        4.95       -4.50     45.18 o 
  11   6   3        4.86       -7.30     59.14 o 
 -10   7   3        7.55       21.40     45.39 o 
  -9   7   3       37.78       41.19     35.88 o 
  -8   7   3      131.10      159.59     32.78 o 
  -7   7   3       42.35       34.75     24.20 o 
  -6   7   3        0.02       -3.67     18.05 o 
  -5   7   3      137.96      154.10     20.23 o 
  -4   7   3      114.22      142.29     18.96 o 
  -3   7   3       22.44       11.95     14.02 o 
  -2   7   3       55.52       66.61     14.45 o 
  -1   7   3      753.60      687.26     36.45 o 
   0   7   3     1391.91     1475.34     61.40 o 
   1   7   3     1688.20     1529.00     98.01 o 
   2   7   3      126.89       92.23     20.20 o 
   3   7   3     1521.90     1561.34     49.54 o 
   4   7   3      471.49      444.38     40.62 o 
   5   7   3       58.75       79.35     23.45 o 
   6   7   3      268.36      314.71     34.02 o 
   7   7   3       24.93       17.73     26.15 o 
   8   7   3       84.32      142.22     47.19 o 
   9   7   3       37.78       52.32     54.17 o 
  10   7   3        1.36       -2.45     48.30 o 
  11   7   3        8.56       53.24     62.89 o 
 -10   8   3       69.85       78.12     48.46 o 
  -9   8   3        7.38       -6.77     38.25 o 
  -8   8   3       28.01       34.73     31.82 o 
  -7   8   3      173.43      241.34     57.32 o 
  -6   8   3       97.08      117.71     26.38 o 
  -5   8   3      513.69      582.85     77.02 o 
  -4   8   3      155.37      187.62     21.30 o 
  -3   8   3      129.86      124.03     18.93 o 
  -2   8   3      983.61     1054.47     40.60 o 
  -1   8   3      419.13      515.25     41.57 o 
   0   8   3      299.79      322.79     24.06 o 
   1   8   3      346.02      329.07     39.80 o 
   2   8   3     1032.69     1008.70     70.48 o 
   3   8   3       77.72      121.27     24.60 o 
   4   8   3      331.24      346.28     34.33 o 
   5   8   3      281.60      321.74     61.13 o 
   6   8   3       53.57       67.59     28.49 o 
   7   8   3       81.00       99.38     34.84 o 
   8   8   3       19.78       24.69     37.00 o 
   9   8   3        0.01        4.78     42.87 o 
  10   8   3      101.12      182.35     59.71 o 
 -10   9   3       11.02       -1.14     64.06 o 
  -9   9   3       17.17       -1.99     50.96 o 
  -8   9   3      353.40      404.43     92.77 o 
  -7   9   3        0.61        9.85     27.23 o 
  -6   9   3      387.23      362.63     39.57 o 
  -5   9   3      142.12      163.90     24.40 o 
  -4   9   3      316.49      376.57     27.18 o 
  -3   9   3      105.80      124.49     21.01 o 
  -2   9   3       29.41       31.57     16.27 o 
  -1   9   3      155.52      177.00     22.73 o 
   0   9   3       47.36       45.45     20.40 o 
   1   9   3      124.91      137.49     43.26 o 
   2   9   3        0.03       -2.50     20.52 o 
   3   9   3       54.37       28.45     23.60 o 
   4   9   3      530.42      636.80     43.30 o 
   5   9   3      191.75      232.12     41.46 o 
   6   9   3       79.90       71.48     31.80 o 
   7   9   3      541.29      583.78    137.23 o 
   8   9   3       10.42       45.05     41.35 o 
   9   9   3       22.21        2.94     47.96 o 
  10   9   3       99.20       55.27     59.05 o 
  -9  10   3      217.36      170.55     63.63 o 
  -8  10   3       32.10       24.58     45.31 o 
  -7  10   3       92.84      105.30     35.18 o 
  -6  10   3      271.44      333.65     34.42 o 
  -5  10   3        4.02      -17.31     23.70 o 
  -4  10   3      298.32      296.62     28.75 o 
  -3  10   3      152.46      178.60     22.77 o 
  -2  10   3       38.53       53.70     19.64 o 
  -1  10   3        8.98       -1.36     22.70 o 
   0  10   3      931.10      870.23     77.44 o 
   1  10   3       43.46       20.25     23.24 o 
   2  10   3      222.07      260.31     34.17 o 
   3  10   3       71.87      102.51     29.62 o 
   4  10   3        0.04      -24.07     26.99 o 
   5  10   3      579.12      562.27     46.14 o 
   6  10   3      317.91      298.64     41.92 o 
   7  10   3      164.18      120.84     54.03 o 
   8  10   3       31.00       39.05     47.92 o 
   9  10   3       42.43       52.64     57.39 o 
  -9  11   3       60.57       51.53     70.61 o 
  -8  11   3      137.25      151.47     62.50 o 
  -7  11   3       58.87      100.18     47.10 o 
  -6  11   3       25.01        5.76     33.14 o 
  -5  11   3      141.68      131.99     31.40 o 
  -4  11   3       64.89       81.15     25.59 o 
  -3  11   3        0.21       -7.94     26.79 o 
  -2  11   3      218.83      249.33     47.86 o 
  -1  11   3      301.61      287.86     34.44 o 
   0  11   3        9.72       14.13     26.24 o 
   1  11   3      475.24      432.13     41.06 o 
   2  11   3       45.76       37.24     28.61 o 
   3  11   3      545.83      579.54     88.78 o 
   4  11   3      730.23      773.24     65.82 o 
   5  11   3      168.01      118.45     43.55 o 
   6  11   3      113.42       84.00     51.88 o 
   7  11   3      100.43       55.40     48.49 o 
   8  11   3        9.07       13.29     55.83 o 
   9  11   3      101.64      118.26     65.29 o 
  -8  12   3      767.29      782.12     91.11 o 
  -7  12   3      910.19     1056.31     90.68 o 
  -6  12   3        0.68       11.13     49.08 o 
  -5  12   3     1580.35     1125.92    185.92 o 
  -4  12   3      863.84      743.01    143.75 o 
  -3  12   3        3.36       25.22     32.75 o 
  -2  12   3      459.49      438.56     90.32 o 
  -1  12   3        1.89        2.13     29.92 o 
   0  12   3        0.39       15.06     27.39 o 
   1  12   3      226.14      174.38     36.72 o 
   2  12   3        0.12       -6.16     31.25 o 
   3  12   3        9.58       25.77     35.29 o 
   4  12   3       59.53       60.65     39.43 o 
   5  12   3      516.32      652.12     89.62 o 
   6  12   3       51.21       40.09     47.81 o 
   7  12   3      419.31      362.42     86.91 o 
   8  12   3      525.99      724.17    266.35 o 
  -6  13   3       86.88      106.91    131.26 o 
  -5  13   3       10.59       71.65     59.33 o 
  -4  13   3      254.27      168.11     91.45 o 
  -3  13   3       68.84       49.60     38.53 o 
  -2  13   3      119.41      127.07     39.04 o 
  -1  13   3       16.72       25.66     33.34 o 
   0  13   3       12.14       13.19     33.63 o 
   1  13   3      228.76      156.68     43.26 o 
   2  13   3      402.09      365.41     51.17 o 
   3  13   3       13.81       -0.61     40.38 o 
   4  13   3      393.22      342.05     56.17 o 
   5  13   3       89.85       62.79     48.42 o 
   6  13   3       12.47       -2.94     55.30 o 
   7  13   3       60.76       31.81     62.39 o 
  -5  14   3        0.14      -10.17     65.59 o 
  -4  14   3       28.82       40.54     58.10 o 
  -3  14   3       81.80       95.27    101.15 o 
  -2  14   3        3.87      -22.44     84.56 o 
  -1  14   3      214.36      164.41     45.24 o 
   0  14   3        1.80       -6.82     40.05 o 
   1  14   3      150.26      177.64     48.43 o 
   2  14   3      368.38      315.45     55.58 o 
   3  14   3       20.62        4.66     46.48 o 
   4  14   3       14.17       -1.94     51.03 o 
   5  14   3        1.63       40.09     56.10 o 
   6  14   3       56.55      118.56     58.93 o 
  -5  15   3        0.09      -30.32     85.56 o 
  -4  15   3       50.56       87.09     72.16 o 
  -3  15   3      105.19      168.82     89.08 o 
  -2  15   3        0.00       10.01    103.04 o 
  -1  15   3       63.14       95.30    100.63 o 
   0  15   3       46.13       32.63     55.73 o 
   1  15   3       28.05       33.14     53.22 o 
   2  15   3        9.72       30.05     54.99 o 
   3  15   3       27.04       52.61     58.31 o 
   4  15   3       11.58       31.44     61.21 o 
   5  15   3        0.00        9.38     59.68 o 
  -3  16   3        0.06       -2.88     75.77 o 
  -2  16   3       82.44      151.34     75.60 o 
  -1  16   3       28.31       58.93     63.21 o 
   0  16   3      127.71      158.27     70.87 o 
   1  16   3        6.77       20.38     62.91 o 
   2  16   3        3.76      -20.53     54.25 o 
   3  16   3      161.93      173.86     63.65 o 
  -1 -13   4        0.05       18.25     61.95 o 
   0 -13   4        0.59       15.92     59.43 o 
   1 -13   4       15.54       24.04     53.79 o 
   2 -13   4       28.90       71.76     54.39 o 
   3 -13   4        1.13       15.30     58.75 o 
   4 -13   4       22.36       45.51     61.24 o 
   5 -13   4       29.12       36.27     64.82 o 
  -3 -12   4       31.24       13.51     66.21 o 
  -2 -12   4        0.13       55.17     80.22 o 
  -1 -12   4       33.43        1.68     53.93 o 
   0 -12   4      114.86      136.57     57.22 o 
   1 -12   4       10.43      -25.95     48.14 o 
   2 -12   4       28.24      -35.51     47.25 o 
   3 -12   4       15.62       77.61     51.61 o 
   4 -12   4        3.20        4.20     46.75 o 
   5 -12   4        0.02      -10.33     52.43 o 
   6 -12   4        8.59       25.29     60.16 o 
   7 -12   4       71.40       25.06     75.38 o 
  -5 -11   4        7.46       49.40    136.66 o 
  -4 -11   4       29.68       54.99     63.56 o 
  -3 -11   4      168.94      114.40     60.38 o 
  -2 -11   4      148.60       87.22     53.33 o 
  -1 -11   4        3.06      -44.04     47.29 o 
   0 -11   4      187.37      268.00     58.13 o 
   1 -11   4      133.48      162.83     50.80 o 
   2 -11   4       46.72       74.73     67.55 o 
   3 -11   4       25.13       19.97     42.34 o 
   4 -11   4       50.55        7.47     45.39 o 
   5 -11   4       24.76       42.20     63.56 o 
   6 -11   4       35.33       41.36     53.74 o 
   7 -11   4        0.54       -7.11     58.47 o 
   8 -11   4       14.51       12.67    139.94 o 
  -6 -10   4        8.40       39.74     65.09 o 
  -5 -10   4      233.29      244.21     64.02 o 
  -4 -10   4       61.30       68.73     44.10 o 
  -3 -10   4       10.72        9.30     48.33 o 
  -2 -10   4      144.21      126.78     50.96 o 
  -1 -10   4      318.52      277.16    107.69 o 
   0 -10   4       94.46       81.73     42.73 o 
   1 -10   4      273.81      297.45     50.45 o 
   2 -10   4      330.16      289.98     56.94 o 
   3 -10   4       43.17       23.30     38.12 o 
   4 -10   4      641.80      520.33    103.99 o 
   5 -10   4      166.63      119.33     46.76 o 
   6 -10   4       21.64       65.30     39.67 o 
   7 -10   4       58.83       42.76     40.48 o 
   8 -10   4        0.21      -23.71     62.32 o 
   9 -10   4       43.23       72.14     59.57 o 
  -7  -9   4       13.14       33.06     60.81 o 
  -6  -9   4      152.74      145.34     80.79 o 
  -5  -9   4       17.41       69.11     50.22 o 
  -4  -9   4      310.06      326.51     42.09 o 
  -3  -9   4      461.32      456.43     41.19 o 
  -2  -9   4      525.61      517.51     54.79 o 
  -1  -9   4     1257.86     1318.12    350.84 o 
   0  -9   4      685.75      724.14     57.90 o 
   1  -9   4      262.94      247.48     43.01 o 
   2  -9   4      345.11      284.73     51.25 o 
   3  -9   4       22.70       -0.24     27.98 o 
   4  -9   4        0.15       -6.03     24.92 o 
   5  -9   4      126.91      186.59     74.98 o 
   6  -9   4       50.25       99.28     33.97 o 
   7  -9   4       30.92       25.42     32.67 o 
   8  -9   4       24.80        0.17     41.48 o 
   9  -9   4       36.72       43.66     52.78 o 
  10  -9   4        0.60       16.97     60.32 o 
  -7  -8   4      183.34      205.27     59.50 o 
  -6  -8   4      510.69      571.40     76.23 o 
  -5  -8   4      593.22      673.95     65.27 o 
  -4  -8   4      499.88      564.57     43.12 o 
  -3  -8   4      249.32      290.55     34.25 o 
  -2  -8   4      558.10      565.47     38.08 o 
  -1  -8   4       78.32       83.80     24.97 o 
   0  -8   4      286.35      371.76     46.04 o 
   1  -8   4       44.28       60.15     30.85 o 
   2  -8   4        2.30       21.97     23.17 o 
   3  -8   4       28.53       20.41     23.38 o 
   4  -8   4       25.30       54.62     24.97 o 
   5  -8   4      315.90      306.00     33.37 o 
   6  -8   4      671.52      600.22     58.04 o 
   7  -8   4       28.10       38.18     29.12 o 
   8  -8   4       11.93      -17.28     39.29 o 
   9  -8   4      513.63      467.95     57.56 o 
  10  -8   4       49.90       62.87     55.51 o 
  -8  -7   4      247.22      196.11     61.62 o 
  -7  -7   4       85.99       96.84     49.63 o 
  -6  -7   4       12.56       26.26     39.39 o 
  -5  -7   4      518.17      571.62     74.31 o 
  -4  -7   4       22.00       13.48     25.06 o 
  -3  -7   4      287.14      370.62     32.91 o 
  -2  -7   4      202.51      219.62     27.28 o 
  -1  -7   4        8.17       -7.30     17.15 o 
   0  -7   4      274.05      309.09     42.99 o 
   1  -7   4       33.88       31.27     21.80 o 
   2  -7   4       33.90       23.61     20.67 o 
   3  -7   4     2176.49     2170.39    197.24 o 
   4  -7   4      163.56      181.42     27.54 o 
   5  -7   4        4.72        8.82     21.39 o 
   6  -7   4      674.94      635.02     37.88 o 
   7  -7   4        5.70        4.96     25.69 o 
   8  -7   4      235.13      246.96     40.47 o 
   9  -7   4        0.03      -21.60     41.08 o 
  10  -7   4        7.42       15.06     49.89 o 
  11  -7   4       11.49       -7.36     58.70 o 
  -9  -6   4       43.93       39.42     60.90 o 
  -8  -6   4       37.16       35.28     48.42 o 
  -7  -6   4      187.57      252.93     49.96 o 
  -6  -6   4      321.74      283.52     44.73 o 
  -5  -6   4      694.11      619.15     95.81 o 
  -4  -6   4      120.67      118.65     32.70 o 
  -3  -6   4        2.09       14.07     20.53 o 
  -2  -6   4      194.59      210.64     22.87 o 
  -1  -6   4      171.19      205.36     21.06 o 
   0  -6   4      273.53      329.44     21.84 o 
   1  -6   4       38.20       48.95     14.99 o 
   2  -6   4       20.36       29.01     23.02 o 
   3  -6   4       41.89       28.97     18.72 o 
   4  -6   4      254.25      259.56     26.36 o 
   5  -6   4      197.97      181.67     25.39 o 
   6  -6   4       95.24      104.67     23.13 o 
   7  -6   4        0.10        6.37     21.61 o 
   8  -6   4       41.07        3.39     29.47 o 
   9  -6   4        0.03       29.54     37.79 o 
  10  -6   4       56.23       86.35     49.14 o 
  11  -6   4       12.55       25.25     52.14 o 
  -9  -5   4        1.68       17.88     51.93 o 
  -8  -5   4        7.63      -19.62     42.90 o 
  -7  -5   4       90.24      132.26     40.77 o 
  -6  -5   4       56.12       63.04     34.30 o 
  -5  -5   4       95.80       91.50     30.65 o 
  -4  -5   4      216.89      259.38     24.59 o 
  -3  -5   4        5.23       11.94     17.08 o 
  -2  -5   4        4.33       13.74     15.20 o 
  -1  -5   4      199.89      197.83     19.33 o 
   0  -5   4        0.68        5.97     14.18 o 
   1  -5   4       68.29       47.98     13.40 o 
   2  -5   4       11.44       32.31     12.36 o 
   3  -5   4      114.67       66.76     18.50 o 
   4  -5   4      340.18      431.00     42.70 o 
   5  -5   4        3.42       -2.55     18.17 o 
   6  -5   4      356.14      363.39     28.41 o 
   7  -5   4      536.41      497.60     32.90 o 
   8  -5   4        0.13       -8.01     28.51 o 
   9  -5   4       55.38       65.33     37.30 o 
  10  -5   4       31.05       11.28     43.44 o 
  11  -5   4        8.37       22.11     51.52 o 
  -9  -4   4       15.83       16.13     50.56 o 
  -8  -4   4       10.79       32.07     41.94 o 
  -7  -4   4      386.38      323.73     44.50 o 
  -6  -4   4        1.43       22.52     24.62 o 
  -5  -4   4        8.93       20.48     20.87 o 
  -4  -4   4       44.08       31.33     20.51 o 
  -3  -4   4      343.73      349.37     22.87 o 
  -2  -4   4       10.47       25.63     14.02 o 
  -1  -4   4       98.36      110.78     16.20 o 
   0  -4   4       50.16       61.68     22.27 o 
   1  -4   4     1464.84     1507.57     34.00 o 
   2  -4   4     2130.67     1991.26     73.99 o 
   3  -4   4      816.53      888.52     38.67 o 
   4  -4   4      721.95      786.43     39.60 o 
   5  -4   4      146.30      152.99     26.80 o 
   6  -4   4      817.22      786.17     31.36 o 
   7  -4   4       12.03       41.66     18.46 o 
   8  -4   4       88.21       93.39     28.58 o 
   9  -4   4        0.52      -14.80     30.63 o 
  10  -4   4       85.93       67.81     44.47 o 
  11  -4   4      493.79      351.82     58.39 o 
  12  -4   4       89.56       81.14     62.83 o 
 -10  -3   4        4.97      -30.96     55.61 o 
  -9  -3   4       97.31       72.71     49.47 o 
  -8  -3   4      130.85      137.54     38.79 o 
  -7  -3   4        2.07       -6.15     28.39 o 
  -6  -3   4      252.17      213.32     36.12 o 
  -5  -3   4     1133.27     1001.96     40.09 o 
  -4  -3   4        4.99        6.80     15.80 o 
  -3  -3   4       89.79       98.30     15.85 o 
  -2  -3   4     1949.02     1851.84     50.42 o 
  -1  -3   4      288.85      296.52     18.68 o 
   0  -3   4     3760.48     3856.04    164.14 o 
   1  -3   4     2937.08     3004.43     50.86 o 
   2  -3   4      107.96      172.41     18.70 o 
   3  -3   4     1794.23     1797.25     69.03 o 
   4  -3   4       51.64       78.27     21.33 o 
   5  -3   4      230.89      251.19     20.63 o 
   6  -3   4        1.67        0.00     15.26 o 
   7  -3   4      177.76      163.72     22.16 o 
   8  -3   4      188.53      187.51     66.20 o 
   9  -3   4        6.01        2.86     32.96 o 
  10  -3   4       70.21       65.56     43.29 o 
  11  -3   4       97.32       39.82     50.93 o 
  12  -3   4       96.70       61.12     61.01 o 
 -10  -2   4       95.36       27.14     58.51 o 
  -9  -2   4      270.87      177.21     45.35 o 
  -8  -2   4       74.43       76.80     35.20 o 
  -7  -2   4       91.17       70.67     28.68 o 
  -6  -2   4       13.42       30.02     22.51 o 
  -5  -2   4       19.91       44.02     20.10 o 
  -4  -2   4      299.49      320.88     27.90 o 
  -3  -2   4      639.75      625.15     24.29 o 
  -2  -2   4      131.60      130.28     15.35 o 
  -1  -2   4      236.30      252.29     16.91 o 
   0  -2   4     4865.17     4784.17     88.46 o 
   1  -2   4      273.21      263.52     32.53 o 
   2  -2   4     1032.77      997.36     44.06 o 
   3  -2   4       91.86      118.01     16.24 o 
   4  -2   4      571.24      491.60     19.91 o 
   5  -2   4       34.03       36.75     12.20 o 
   6  -2   4      147.82      162.20     26.16 o 
   7  -2   4      178.31      187.09     19.12 o 
   8  -2   4      515.25      557.07     68.83 o 
   9  -2   4      396.57      403.27     85.63 o 
  10  -2   4       10.03       11.86     39.05 o 
  11  -2   4      206.12      112.68     50.33 o 
  12  -2   4      128.57      185.01     62.38 o 
 -10  -1   4       80.90       50.18     50.75 o 
  -9  -1   4       42.70       57.39     40.19 o 
  -8  -1   4       49.43       36.71     30.50 o 
  -7  -1   4       82.80       64.91     27.99 o 
  -6  -1   4      242.42      266.87     29.00 o 
  -5  -1   4       78.63       80.25     21.34 o 
  -4  -1   4      111.00      108.85     16.52 o 
  -3  -1   4      109.33      136.73     15.21 o 
  -2  -1   4        5.08       11.90     10.98 o 
  -1  -1   4      203.78      228.11     15.66 o 
   0  -1   4       30.88       38.10     14.25 o 
   1  -1   4      119.45      128.94     10.74 o 
   2  -1   4       56.41       49.72     13.51 o 
   3  -1   4     1328.06     1410.46     34.75 o 
   4  -1   4      338.13      304.74     17.73 o 
   5  -1   4      738.13      716.23     21.62 o 
   6  -1   4      212.40      221.12     17.19 o 
   7  -1   4      321.47      322.00     24.86 o 
   8  -1   4     2602.18     2470.82     57.95 o 
   9  -1   4        3.63       -2.56     23.62 o 
  10  -1   4      406.06      545.18     53.90 o 
  11  -1   4      142.32      108.19     49.54 o 
  12  -1   4      228.46      202.13     62.25 o 
 -10   0   4       50.39       29.78     47.02 o 
  -9   0   4      113.86      130.52     40.96 o 
  -8   0   4      369.53      397.90     40.58 o 
  -7   0   4       73.56       74.07     26.88 o 
  -6   0   4       19.62       24.19     20.99 o 
  -5   0   4       11.29       12.82     18.76 o 
  -4   0   4       44.80       87.47     15.47 o 
  -3   0   4      415.99      381.92     19.49 o 
  -2   0   4      715.97      795.51     23.71 o 
  -1   0   4      194.39      225.33     15.00 o 
   0   0   4     1866.74     1812.22     67.11 o 
   1   0   4     2179.56     1989.91     44.19 o 
   2   0   4     1154.08     1081.02     33.87 o 
   3   0   4      438.92      416.31     14.29 o 
   4   0   4      324.17      303.58     14.66 o 
   5   0   4     4035.04     3843.20     78.08 o 
   6   0   4        0.03        2.43     12.45 o 
   7   0   4      179.12      169.49     20.48 o 
   8   0   4      881.79      881.38     69.77 o 
   9   0   4       69.55      112.17     26.84 o 
  10   0   4      207.44      185.23     34.17 o 
  11   0   4       49.43       76.59     47.79 o 
  12   0   4       29.18       35.80     55.25 o 
 -11   1   4      374.38      351.33     69.00 o 
 -10   1   4       91.87       58.03     49.20 o 
  -9   1   4      453.20      478.81     49.76 o 
  -8   1   4      144.29      147.60     40.69 o 
  -7   1   4     1050.03      928.40     42.73 o 
  -6   1   4      133.36      158.16     26.20 o 
  -5   1   4      368.71      409.92     50.05 o 
  -4   1   4     2442.81     2509.35     74.83 o 
  -3   1   4       95.97       96.65     13.92 o 
  -2   1   4      245.99      276.24     16.13 o 
  -1   1   4      261.64      308.62     20.30 o 
   0   1   4      868.37      753.78     22.11 o 
   1   1   4        4.55        8.88      7.40 o 
   2   1   4      751.25      802.49     24.15 o 
   3   1   4      109.85      130.40     15.39 o 
   4   1   4      925.66      976.68     26.24 o 
   5   1   4       47.61       52.48     11.29 o 
   6   1   4      296.82      308.51     18.26 o 
   7   1   4     1546.44     1623.77    199.28 o 
   8   1   4      405.13      398.79     44.30 o 
   9   1   4      523.32      552.04     72.14 o 
  10   1   4       66.51       74.54     29.94 o 
  11   1   4        0.76        3.74     37.63 o 
  12   1   4       86.32       84.86     57.33 o 
 -11   2   4       20.56       24.87     66.65 o 
 -10   2   4      275.41      282.78     55.59 o 
  -9   2   4       87.58       97.34     39.56 o 
  -8   2   4       49.29       69.68     33.04 o 
  -7   2   4        2.16       -7.34     23.75 o 
  -6   2   4       13.71        8.84     21.08 o 
  -5   2   4     1102.73     1172.41     79.48 o 
  -4   2   4        6.82        4.99     13.80 o 
  -3   2   4      262.12      261.43     20.59 o 
  -2   2   4     7726.78     8176.40    104.69 o 
  -1   2   4       17.90       21.49      9.44 o 
   0   2   4      201.50      198.10     14.43 o 
   1   2   4      222.97      180.92     12.73 o 
   2   2   4       98.04      133.35     11.53 o 
   3   2   4       69.18       89.00     10.60 o 
   4   2   4       16.20       24.42      9.66 o 
   5   2   4        0.12        3.27     10.56 o 
   6   2   4      147.76      127.07     15.13 o 
   7   2   4        7.48       13.89     17.28 o 
   8   2   4       77.83       81.36     21.23 o 
   9   2   4      354.76      394.72     33.46 o 
  10   2   4      104.96      104.53     42.35 o 
  11   2   4       34.90       34.13     37.34 o 
  12   2   4       22.45       25.60     45.77 o 
 -11   3   4        0.93      -22.95     64.58 o 
 -10   3   4        9.99       21.08     48.35 o 
  -9   3   4       59.48       56.68     40.81 o 
  -8   3   4      336.60      338.00     40.13 o 
  -7   3   4      209.38      211.82     31.46 o 
  -6   3   4       22.16        9.18     21.08 o 
  -5   3   4      426.79      465.53     30.47 o 
  -4   3   4      196.32      223.20     18.95 o 
  -3   3   4      460.46      484.49     21.01 o 
  -2   3   4        2.95        7.72     10.39 o 
  -1   3   4      728.05      735.73     18.02 o 
   0   3   4      673.54      644.10     22.74 o 
   1   3   4      692.93      648.05     16.48 o 
   2   3   4     1646.86     1664.16     57.78 o 
   3   3   4      515.16      462.27     17.16 o 
   4   3   4      230.97      275.65     15.72 o 
   5   3   4      714.09      652.87     22.12 o 
   6   3   4      231.72      253.44     21.37 o 
   7   3   4       48.62       61.70     18.76 o 
   8   3   4      233.28      214.98     35.30 o 
   9   3   4        4.85       -8.42     24.47 o 
  10   3   4       59.92       58.27     32.22 o 
  11   3   4       33.16       71.95     37.27 o 
  12   3   4       30.21       16.69     49.97 o 
 -11   4   4        7.51       14.25     68.42 o 
 -10   4   4        0.04        8.52     55.66 o 
  -9   4   4       16.28        8.69     39.95 o 
  -8   4   4        4.56       22.87     32.05 o 
  -7   4   4        0.10       -9.35     18.18 o 
  -6   4   4      144.56      166.32     20.73 o 
  -5   4   4       13.53        3.29     19.30 o 
  -4   4   4      395.93      409.54     23.67 o 
  -3   4   4      267.97      268.94     19.58 o 
  -2   4   4      100.51      132.73     17.21 o 
  -1   4   4      110.07      166.18     16.36 o 
   0   4   4      260.04      211.70     20.51 o 
   1   4   4        8.88        4.49     10.25 o 
   2   4   4        2.44       -7.68      9.09 o 
   3   4   4     1024.46     1025.63     24.81 o 
   4   4   4      404.50      409.64     18.46 o 
   5   4   4       12.92        9.20     12.15 o 
   6   4   4     1013.44     1047.49     29.86 o 
   7   4   4       71.49       99.11     31.94 o 
   8   4   4      186.54      211.74     26.40 o 
   9   4   4      442.30      513.88     85.72 o 
  10   4   4      106.33      119.64     33.58 o 
  11   4   4        1.46      -21.35     53.63 o 
  12   4   4       22.23       48.04     66.04 o 
 -10   5   4        3.00        0.15     58.17 o 
  -9   5   4       39.18       34.37     42.86 o 
  -8   5   4       48.18       51.70     27.88 o 
  -7   5   4      194.66      202.61     26.74 o 
  -6   5   4       90.32       92.83     19.83 o 
  -5   5   4      136.94      161.47     19.95 o 
  -4   5   4      829.78      912.16     31.03 o 
  -3   5   4      423.12      428.62     21.21 o 
  -2   5   4       51.33       70.59     13.08 o 
  -1   5   4     4782.49     5193.31    131.13 o 
   0   5   4     8807.01     8663.36    358.50 o 
   1   5   4      665.31      700.29     42.99 o 
   2   5   4     8597.01     8364.70    199.13 o 
   3   5   4    14476.36    14425.03    280.52 o 
   4   5   4      112.33      162.69     15.31 o 
   5   5   4      633.03      713.89     24.97 o 
   6   5   4      901.30      899.35     43.07 o 
   7   5   4      193.54      183.75     22.68 o 
   8   5   4       66.66       85.23     23.67 o 
   9   5   4       12.25       36.45     36.12 o 
  10   5   4       17.07       29.96     42.93 o 
  11   5   4        0.01        3.91     53.98 o 
  12   5   4       56.61       46.26     67.90 o 
 -10   6   4      102.24      105.75     64.75 o 
  -9   6   4      141.33      167.87     37.17 o 
  -8   6   4       11.85       16.44     27.53 o 
  -7   6   4      751.55      918.79     67.54 o 
  -6   6   4     2813.48     2904.77    191.58 o 
  -5   6   4      615.55      716.11     71.56 o 
  -4   6   4     2397.02     2594.49     63.04 o 
  -3   6   4     5626.42     6417.73    230.59 o 
  -2   6   4      728.92      701.89     25.57 o 
  -1   6   4      824.18      819.51     47.88 o 
   0   6   4     2107.96     2162.53     50.88 o 
   1   6   4      249.36      277.76     19.34 o 
   2   6   4     1151.08     1067.08     29.01 o 
   3   6   4      192.39      224.00     16.50 o 
   4   6   4      139.99      148.35     15.56 o 
   5   6   4      110.83      120.81     16.32 o 
   6   6   4      429.45      479.09     24.68 o 
   7   6   4      227.82      201.55     34.33 o 
   8   6   4      186.92      153.41     37.78 o 
   9   6   4       54.65       64.28     39.36 o 
  10   6   4       14.55       60.14     46.40 o 
  11   6   4       44.63       41.02     61.50 o 
 -10   7   4        0.24      -33.57     68.69 o 
  -9   7   4       15.16        5.61     39.60 o 
  -8   7   4       15.88       18.41     28.83 o 
  -7   7   4      101.05       97.01     26.65 o 
  -6   7   4      191.85      258.52     42.55 o 
  -5   7   4      109.21      126.53     20.61 o 
  -4   7   4      414.93      423.08     23.53 o 
  -3   7   4     1605.04     1792.79    109.23 o 
  -2   7   4        8.79        3.56     15.56 o 
  -1   7   4      401.85      456.75     30.64 o 
   0   7   4     8478.31     9085.10    322.39 o 
   1   7   4      670.84      685.52     35.51 o 
   2   7   4      798.79      836.66     75.49 o 
   3   7   4     4124.01     4307.61     92.55 o 
   4   7   4     2369.60     2481.13    154.38 o 
   5   7   4      548.99      496.23     34.60 o 
   6   7   4      585.05      629.34     52.20 o 
   7   7   4      645.87      677.24    165.92 o 
   8   7   4     1250.23     1330.68    268.63 o 
   9   7   4      300.34      281.26     95.88 o 
  10   7   4        4.08        9.97     48.59 o 
  11   7   4      257.29      224.37    116.66 o 
 -10   8   4       59.24       70.05     48.34 o 
  -9   8   4       54.58       24.82     43.33 o 
  -8   8   4        5.96       -5.07     34.28 o 
  -7   8   4      279.03      333.34     34.82 o 
  -6   8   4      721.62      738.33     44.17 o 
  -5   8   4       45.67       32.36     18.86 o 
  -4   8   4     1208.89     1378.21     75.32 o 
  -3   8   4     3062.83     3347.68    176.52 o 
  -2   8   4     1909.75     2163.75     63.06 o 
  -1   8   4      491.02      578.54     70.93 o 
   0   8   4       47.33       86.61     17.41 o 
   1   8   4       46.88       92.61     18.43 o 
   2   8   4        0.13        7.59     17.42 o 
   3   8   4      555.38      544.30     57.56 o 
   4   8   4       42.63       54.76     23.64 o 
   5   8   4        8.77        1.80     22.20 o 
   6   8   4      540.81      589.82     41.29 o 
   7   8   4       47.10       39.78     30.61 o 
   8   8   4       27.59       40.61     37.59 o 
   9   8   4      791.09     1063.57     97.80 o 
  10   8   4        4.56      -25.48     52.61 o 
  11   8   4       45.53       61.25     67.96 o 
 -10   9   4        0.52      -15.64     51.91 o 
  -9   9   4       51.82       66.81     48.43 o 
  -8   9   4       58.62       61.08     49.75 o 
  -7   9   4      263.06      299.74     41.69 o 
  -6   9   4       56.72       84.96     26.06 o 
  -5   9   4        0.16        2.47     20.24 o 
  -4   9   4     1056.14     1061.29     36.75 o 
  -3   9   4       12.67       44.67     23.17 o 
  -2   9   4       66.73       69.98     17.46 o 
  -1   9   4     2153.21     2263.48    164.65 o 
   0   9   4      298.70      315.64     26.45 o 
   1   9   4      928.17      958.15    101.08 o 
   2   9   4      245.03      230.29     28.91 o 
   3   9   4      208.40      216.09     30.21 o 
   4   9   4       43.88       33.13     25.75 o 
   5   9   4       47.76       47.74     26.67 o 
   6   9   4        5.93        8.85     28.10 o 
   7   9   4      117.54      102.67     69.68 o 
   8   9   4      267.28      241.97     76.16 o 
   9   9   4      150.71      118.87     62.57 o 
  10   9   4      178.89      211.02     65.34 o 
  -9  10   4       97.77      106.63     64.63 o 
  -8  10   4       11.93       19.52     43.03 o 
  -7  10   4       53.00       61.78     38.31 o 
  -6  10   4       26.60       49.95     29.21 o 
  -5  10   4       76.52       88.03     25.65 o 
  -4  10   4       34.02       53.15     22.65 o 
  -3  10   4        1.17        4.92     24.56 o 
  -2  10   4        2.55       -3.55     20.60 o 
  -1  10   4       10.82        3.22     22.23 o 
   0  10   4       30.75       35.71     23.13 o 
   1  10   4       73.69       83.33     26.13 o 
   2  10   4        1.07        3.05     22.48 o 
   3  10   4       50.75       15.56     24.92 o 
   4  10   4      526.72      588.68     44.18 o 
   5  10   4       68.75       76.11     31.51 o 
   6  10   4      156.30      188.85     38.21 o 
   7  10   4       36.61       74.92     39.88 o 
   8  10   4       84.62       76.50     46.29 o 
   9  10   4        6.48        3.77     53.57 o 
  10  10   4       54.22       53.50     64.32 o 
  -9  11   4        7.51       22.78     72.18 o 
  -8  11   4        1.25      -13.10     56.66 o 
  -7  11   4      178.78      194.30     45.59 o 
  -6  11   4        0.19      -19.69     36.83 o 
  -5  11   4        0.91       37.25     30.01 o 
  -4  11   4      199.21      271.65     61.23 o 
  -3  11   4        1.17       12.86     27.02 o 
  -2  11   4        9.46        8.05     25.84 o 
  -1  11   4      176.94      184.14     41.42 o 
   0  11   4        0.69       17.65     35.47 o 
   1  11   4      146.98      154.78     30.67 o 
   2  11   4       12.89        6.69     25.42 o 
   3  11   4       64.14       87.09     31.79 o 
   4  11   4        9.29       11.64     31.16 o 
   5  11   4      329.39      331.10     44.63 o 
   6  11   4        7.46       20.17     37.33 o 
   7  11   4        8.44       -9.99     45.42 o 
   8  11   4      177.20      202.98     59.06 o 
   9  11   4       34.27       75.18     63.54 o 
  -8  12   4      195.47      294.26     67.02 o 
  -7  12   4      619.68      521.60     78.01 o 
  -6  12   4        2.68       -5.76     43.48 o 
  -5  12   4      277.98      327.79     47.76 o 
  -4  12   4      148.96       92.17     35.98 o 
  -3  12   4      529.61      538.15    107.18 o 
  -2  12   4       97.15       97.27     31.08 o 
  -1  12   4      270.65      272.16     51.40 o 
   0  12   4      800.79      851.37    150.87 o 
   1  12   4      216.10      189.66     35.93 o 
   2  12   4      103.50       77.56     33.40 o 
   3  12   4        1.01        4.90     31.36 o 
   4  12   4      353.03      406.90     49.01 o 
   5  12   4      179.11      230.66     46.91 o 
   6  12   4      284.08      249.18     50.59 o 
   7  12   4        1.81       -8.84     51.31 o 
   8  12   4       38.14       69.42     63.18 o 
  -5  13   4        4.02      -13.67    152.04 o 
  -4  13   4       14.46       32.85     41.22 o 
  -3  13   4        0.95       18.37     37.54 o 
  -2  13   4      117.07      133.89     58.80 o 
  -1  13   4      616.93      636.12     78.50 o 
   0  13   4      138.65      135.58     36.45 o 
   1  13   4      294.65      259.95     49.83 o 
   2  13   4      101.50      104.06     39.97 o 
   3  13   4      293.19      357.28     59.72 o 
   4  13   4      117.54      138.69     47.72 o 
   5  13   4        4.02        3.48     45.62 o 
   6  13   4       83.58      102.54     53.88 o 
   7  13   4        4.93        7.87     57.24 o 
   8  13   4        9.55       15.40     67.17 o 
  -5  14   4      123.91      180.65    172.68 o 
  -4  14   4       53.76      -93.96    139.80 o 
  -3  14   4        7.30      -11.58     45.58 o 
  -2  14   4      196.81      222.59     78.50 o 
  -1  14   4       16.53        8.65     38.56 o 
   0  14   4       90.95       87.65     42.03 o 
   1  14   4        1.75      -17.91     39.27 o 
   2  14   4        3.24        1.07     43.40 o 
   3  14   4       16.99       14.03     44.63 o 
   4  14   4        0.01      -16.40     48.57 o 
   5  14   4        9.56       28.04     53.81 o 
   6  14   4        0.07       -9.48     58.23 o 
  -5  15   4        4.03       33.60     98.65 o 
  -4  15   4      234.35      238.59    169.98 o 
  -3  15   4       63.79       19.93    126.98 o 
  -2  15   4        4.23       49.84     94.06 o 
  -1  15   4       39.79       43.22     47.13 o 
   0  15   4       12.66       30.56     45.18 o 
   1  15   4       34.38       15.03     48.65 o 
   2  15   4        1.40      -15.16     49.32 o 
   3  15   4        9.92       59.92     54.77 o 
   4  15   4        0.14       31.91     58.08 o 
   5  15   4        2.04      -32.55     59.80 o 
  -3  16   4        0.06      -62.92    155.88 o 
  -2  16   4        2.82       39.15    148.48 o 
  -1  16   4       64.91      136.98    114.59 o 
   0  16   4       28.16        7.15     58.97 o 
   1  16   4        1.00      -43.02     56.14 o 
   2  16   4        1.23       36.29     64.40 o 
   3  16   4      195.09      219.92     73.25 o 
   2 -13   5       14.00      -25.85     61.70 o 
  -2 -12   5       17.32        5.04     63.33 o 
  -1 -12   5        2.59      -24.47     56.83 o 
   0 -12   5        3.36       55.89     58.99 o 
   1 -12   5        0.07        6.27     50.37 o 
   2 -12   5        9.76       -4.08     55.19 o 
   3 -12   5      153.41      185.52     64.53 o 
   4 -12   5       94.10       62.31     59.38 o 
   5 -12   5        7.08       30.80     61.56 o 
   6 -12   5       49.39       47.61     66.38 o 
  -4 -11   5        4.07      -62.78    146.77 o 
  -3 -11   5       15.27       28.21     63.58 o 
  -2 -11   5      127.00      152.50     62.35 o 
  -1 -11   5       20.21       35.99     65.20 o 
   0 -11   5       85.23      131.77     65.27 o 
   1 -11   5       34.52        6.16     47.76 o 
   2 -11   5       10.36       59.13     49.44 o 
   3 -11   5      108.39       84.57     50.97 o 
   4 -11   5        6.89        0.91     62.07 o 
   5 -11   5       20.71       -7.39     51.66 o 
   6 -11   5       53.07       65.14     57.20 o 
   7 -11   5      135.29       71.10     64.62 o 
  -5 -10   5        3.93      -56.09    137.23 o 
  -4 -10   5        0.04        6.16     64.30 o 
  -3 -10   5      206.05      176.01     61.67 o 
  -2 -10   5       38.36       25.32     49.19 o 
  -1 -10   5        4.30       13.56     46.88 o 
   0 -10   5      334.63      220.18     50.92 o 
   1 -10   5      571.66      406.39     56.56 o 
   2 -10   5        0.46       37.59     42.00 o 
   3 -10   5      185.61      136.60     48.56 o 
   4 -10   5      539.30      520.77     86.06 o 
   5 -10   5       19.30       24.58     46.35 o 
   6 -10   5        0.59       31.04     47.98 o 
   7 -10   5      278.65      268.60     73.36 o 
   8 -10   5        7.13       36.58     63.48 o 
  -6  -9   5       44.66       81.91     64.41 o 
  -5  -9   5      221.08      147.03     58.75 o 
  -4  -9   5       44.79       43.26     42.55 o 
  -3  -9   5      151.54      146.03     54.59 o 
  -2  -9   5       46.63       18.69     41.40 o 
  -1  -9   5       29.83       35.38     40.86 o 
   0  -9   5       66.70       57.78     38.39 o 
   1  -9   5       80.77       94.90     38.88 o 
   2  -9   5      121.94       74.62     42.70 o 
   3  -9   5       61.35       32.24     35.47 o 
   4  -9   5       59.10       40.83     39.47 o 
   5  -9   5      209.24      146.40     38.30 o 
   6  -9   5        2.69       15.71     32.95 o 
   7  -9   5       38.28        7.56     37.53 o 
   8  -9   5      237.06      192.99     61.46 o 
   9  -9   5      230.29      282.00     69.26 o 
  -7  -8   5       35.71       52.93     64.92 o 
  -6  -8   5       34.90       39.65     54.89 o 
  -5  -8   5       40.19       68.63     46.89 o 
  -4  -8   5       12.85       14.35     32.29 o 
  -3  -8   5        3.62        3.78     29.44 o 
  -2  -8   5      161.60      127.27     42.19 o 
  -1  -8   5       64.62        0.27     29.47 o 
   0  -8   5       33.57       56.63     41.92 o 
   1  -8   5       90.73      164.64     57.80 o 
   2  -8   5      618.47      484.00    166.63 o 
   3  -8   5        2.05        7.22     23.75 o 
   4  -8   5        4.79       17.57     26.78 o 
   5  -8   5      463.28      345.03     85.74 o 
   6  -8   5       23.51       36.73     30.35 o 
   7  -8   5       13.02       12.86     33.01 o 
   8  -8   5       30.69       26.03     42.39 o 
   9  -8   5        0.23        5.92     47.36 o 
  10  -8   5       55.96       68.34     59.14 o 
  -7  -7   5       50.28       50.26     54.09 o 
  -6  -7   5        2.43        1.62     43.61 o 
  -5  -7   5        2.94        7.12     38.81 o 
  -4  -7   5        0.83        5.48     27.65 o 
  -3  -7   5      103.64      121.70     28.73 o 
  -2  -7   5        8.86        2.39     22.08 o 
  -1  -7   5       44.87       34.39     22.66 o 
   0  -7   5      160.97      166.41     36.50 o 
   1  -7   5       56.60       83.26     24.03 o 
   2  -7   5        7.65       18.17     22.23 o 
   3  -7   5       63.91       60.72     23.86 o 
   4  -7   5       50.64       20.63     23.43 o 
   5  -7   5      457.13      462.30     50.75 o 
   6  -7   5       33.37       26.06     25.96 o 
   7  -7   5      134.89      146.67     33.08 o 
   8  -7   5      399.00      348.18     47.83 o 
   9  -7   5      100.01       97.58     45.68 o 
  10  -7   5       15.22       -0.23     52.65 o 
  -8  -6   5        3.08        6.62     55.27 o 
  -7  -6   5      211.74      170.84     53.14 o 
  -6  -6   5        0.18       -8.61     37.82 o 
  -5  -6   5        2.58        7.76     34.80 o 
  -4  -6   5      441.04      412.48     34.96 o 
  -3  -6   5       17.74       15.04     21.32 o 
  -2  -6   5        0.04       -0.60     19.78 o 
  -1  -6   5     1216.78     1168.45     55.14 o 
   0  -6   5       60.10       64.87     18.39 o 
   1  -6   5        9.21       10.73     24.15 o 
   2  -6   5        9.09       22.88     21.59 o 
   3  -6   5       16.67       -0.31     18.89 o 
   4  -6   5       51.30       54.05     21.97 o 
   5  -6   5      137.34      114.07     24.61 o 
   6  -6   5       18.69       24.17     23.58 o 
   7  -6   5      251.11      209.63     31.46 o 
   8  -6   5      166.64      151.30     38.22 o 
   9  -6   5       83.19       67.40     45.27 o 
  10  -6   5       74.51       49.89     46.28 o 
  11  -6   5       17.63      -14.57     57.22 o 
  -8  -5   5        0.01       -2.41     49.24 o 
  -7  -5   5      145.85      140.79     63.78 o 
  -6  -5   5       32.68       41.52     34.83 o 
  -5  -5   5        7.18      -19.58     28.42 o 
  -4  -5   5        9.68       30.43     22.10 o 
  -3  -5   5       62.27       66.33     20.21 o 
  -2  -5   5       38.49       27.60     17.84 o 
  -1  -5   5       52.90       72.52     19.58 o 
   0  -5   5       64.43       98.93     17.42 o 
   1  -5   5       71.64      102.69     16.77 o 
   2  -5   5      287.52      335.28     28.29 o 
   3  -5   5       10.15       21.10     18.55 o 
   4  -5   5       14.54       30.98     19.09 o 
   5  -5   5        8.01      -16.28     18.58 o 
   6  -5   5        2.15       -0.37     20.26 o 
   7  -5   5        9.23        7.05     19.60 o 
   8  -5   5        6.11      -22.32     28.51 o 
   9  -5   5      158.27      193.55     91.47 o 
  10  -5   5        3.83       -7.20     44.15 o 
  11  -5   5       66.62       53.34     55.54 o 
  -9  -4   5       23.43       51.21     57.62 o 
  -8  -4   5       66.90       30.42     47.03 o 
  -7  -4   5        4.50        7.47     36.71 o 
  -6  -4   5      205.27      162.11     38.13 o 
  -5  -4   5        0.77      -17.70     23.38 o 
  -4  -4   5      186.75      177.90     22.76 o 
  -3  -4   5        4.84        8.79     15.92 o 
  -2  -4   5       84.40       74.69     16.98 o 
  -1  -4   5      552.37      533.72     41.67 o 
   0  -4   5       31.23       74.17     15.93 o 
   1  -4   5       21.56       24.88     13.11 o 
   2  -4   5       65.08       62.51     13.68 o 
   3  -4   5      547.91      698.79     56.99 o 
   4  -4   5      218.29      192.72     23.92 o 
   5  -4   5        1.93        1.61     16.66 o 
   6  -4   5      315.83      389.36     43.08 o 
   7  -4   5      100.72       58.00     20.32 o 
   8  -4   5        4.67       47.74     28.69 o 
   9  -4   5      570.74      604.39     51.76 o 
  10  -4   5        5.05      -10.19     38.21 o 
  11  -4   5       56.92      109.21     54.01 o 
  12  -4   5      145.57      149.81     66.33 o 
  -9  -3   5       39.14       37.86     51.98 o 
  -8  -3   5       44.12       58.12     43.53 o 
  -7  -3   5       19.04       40.04     31.45 o 
  -6  -3   5      229.71      219.02     37.30 o 
  -5  -3   5       64.04       48.54     23.58 o 
  -4  -3   5       29.81       32.47     17.52 o 
  -3  -3   5       18.15       15.90     15.86 o 
  -2  -3   5       52.64       60.42     15.95 o 
  -1  -3   5      193.70      195.17     18.14 o 
   0  -3   5      147.90      159.70     15.99 o 
   1  -3   5      202.63      213.46     16.21 o 
   2  -3   5      886.13      897.75     34.87 o 
   3  -3   5      251.95      241.59     22.52 o 
   4  -3   5     2508.94     2512.01     61.56 o 
   5  -3   5     1038.24     1004.26     59.24 o 
   6  -3   5      346.20      347.63     25.68 o 
   7  -3   5       10.00       10.01     18.16 o 
   8  -3   5       87.90       63.79     27.57 o 
   9  -3   5      467.48      464.85     46.24 o 
  10  -3   5      414.17      444.54     53.43 o 
  11  -3   5       73.01       76.21     52.73 o 
  12  -3   5       11.22       50.20     61.20 o 
 -10  -2   5       49.07      184.74    107.77 o 
  -9  -2   5        1.68      -38.02     44.56 o 
  -8  -2   5      100.97       74.38     38.20 o 
  -7  -2   5      155.43      158.17     34.04 o 
  -6  -2   5      102.43       87.19     28.12 o 
  -5  -2   5      350.57      308.41     30.69 o 
  -4  -2   5      179.21      156.88     19.88 o 
  -3  -2   5       55.11       59.40     15.68 o 
  -2  -2   5     1213.59     1245.00     34.28 o 
  -1  -2   5     2532.39     2409.73     48.60 o 
   0  -2   5     4618.83     4745.49     93.20 o 
   1  -2   5       61.85       98.92     13.20 o 
   2  -2   5     2493.08     2603.92     56.25 o 
   3  -2   5      251.37      296.21     23.24 o 
   4  -2   5       33.12       42.04     16.23 o 
   5  -2   5       24.65       29.81     12.61 o 
   6  -2   5      322.55      326.56     24.98 o 
   7  -2   5      315.71      318.48     26.26 o 
   8  -2   5      143.17      148.80     30.46 o 
   9  -2   5       17.30       51.62     32.78 o 
  10  -2   5       73.89       89.53     41.84 o 
  11  -2   5      111.67       89.16     50.86 o 
  12  -2   5       37.72       32.38     60.06 o 
 -10  -1   5        2.48       43.64     56.07 o 
  -9  -1   5       40.63        9.93     45.26 o 
  -8  -1   5       42.32       25.77     36.79 o 
  -7  -1   5      333.69      314.58     38.56 o 
  -6  -1   5      269.85      288.22     31.56 o 
  -5  -1   5      440.06      426.77     31.83 o 
  -4  -1   5      117.66      138.40     18.42 o 
  -3  -1   5      598.77      678.08     36.53 o 
  -2  -1   5      635.46      642.08     25.40 o 
  -1  -1   5        6.39       24.15     12.97 o 
   0  -1   5       17.73       19.69     11.68 o 
   1  -1   5       69.71       75.71     11.69 o 
   2  -1   5     2896.05     2804.09     57.12 o 
   3  -1   5      983.10     1065.60     38.95 o 
   4  -1   5        0.38        0.09      9.78 o 
   5  -1   5       69.38       87.91     13.33 o 
   6  -1   5        1.26       -9.52     12.35 o 
   7  -1   5       74.48       71.56     16.79 o 
   8  -1   5      169.30      188.05     32.54 o 
   9  -1   5      134.45      115.17     32.36 o 
  10  -1   5      307.16      246.77     47.33 o 
  11  -1   5       29.97       19.37     48.75 o 
  12  -1   5      217.71      174.03     71.39 o 
 -10   0   5      157.44      143.85     64.18 o 
  -9   0   5        0.16       -8.58     41.51 o 
  -8   0   5      262.59      220.84     40.73 o 
  -7   0   5        7.05        5.97     28.95 o 
  -6   0   5      386.72      414.42     48.19 o 
  -5   0   5      385.12      346.96     29.89 o 
  -4   0   5        3.16       -6.75     15.01 o 
  -3   0   5      189.91      182.39     17.36 o 
  -2   0   5      182.49      236.13     19.94 o 
  -1   0   5     2813.81     2762.62     49.65 o 
   0   0   5        2.73       20.14     11.24 o 
   1   0   5        1.41       -5.01      9.24 o 
   2   0   5     1722.92     1788.65     43.20 o 
   3   0   5      133.33      114.01     11.96 o 
   4   0   5     1006.08      968.63     39.50 o 
   5   0   5      733.28      712.22     22.67 o 
   6   0   5      231.20      257.76     18.58 o 
   7   0   5      388.81      402.42     22.59 o 
   8   0   5       20.02       45.36     31.29 o 
   9   0   5      152.65      166.74     34.95 o 
  10   0   5      383.93      410.64     53.88 o 
  11   0   5       43.53       26.46     46.12 o 
  12   0   5        1.48       -3.27     55.56 o 
 -10   1   5      240.38      184.06     62.76 o 
  -9   1   5       71.34       53.31     42.97 o 
  -8   1   5       47.46       12.78     33.63 o 
  -7   1   5      267.05      296.45     34.32 o 
  -6   1   5      921.45      841.19     41.92 o 
  -5   1   5       26.78       45.95     21.06 o 
  -4   1   5        2.76        4.56     15.14 o 
  -3   1   5      504.14      511.03     23.32 o 
  -2   1   5       12.89       12.40     12.24 o 
  -1   1   5     1106.09     1255.09     40.73 o 
   0   1   5      240.10      248.43     15.67 o 
   1   1   5      445.64      502.30     25.99 o 
   2   1   5       36.41       26.58      9.98 o 
   3   1   5       58.84       63.39     10.57 o 
   4   1   5     1399.20     1448.31     29.83 o 
   5   1   5      325.88      299.78     19.33 o 
   6   1   5       47.43       46.06     14.19 o 
   7   1   5      463.54      456.89     23.78 o 
   8   1   5        0.81        7.20     19.39 o 
   9   1   5        6.11      -12.31     22.78 o 
  10   1   5       84.95       82.14     31.75 o 
  11   1   5        3.44       31.83     46.68 o 
  12   1   5      150.63      124.99     64.42 o 
 -10   2   5      256.03      383.19     68.36 o 
  -9   2   5      130.13       85.29     44.42 o 
  -8   2   5       16.55       74.64     39.27 o 
  -7   2   5        2.18       15.25     26.64 o 
  -6   2   5      805.71      760.56     60.45 o 
  -5   2   5        8.15       23.50     19.94 o 
  -4   2   5      681.61      654.87     46.42 o 
  -3   2   5        8.56       -1.72     12.47 o 
  -2   2   5        0.75       12.29     11.53 o 
  -1   2   5      842.94      786.60     23.39 o 
   0   2   5     1782.34     1607.77     43.91 o 
   1   2   5      417.34      347.81     13.53 o 
   2   2   5        1.13       14.75      9.28 o 
   3   2   5     3745.36     3605.61     53.34 o 
   4   2   5       17.00       33.65     11.37 o 
   5   2   5      452.09      468.79     31.30 o 
   6   2   5        0.66       -3.65     12.73 o 
   7   2   5      503.88      543.60     32.51 o 
   8   2   5       57.27       59.48     21.81 o 
   9   2   5     1075.03     1126.80     44.97 o 
  10   2   5        9.97        8.46     30.11 o 
  11   2   5       26.35       37.56     39.03 o 
  12   2   5      829.63      774.54     83.00 o 
 -10   3   5       84.89       77.91     58.55 o 
  -9   3   5       10.15       19.93     47.66 o 
  -8   3   5       48.29       60.43     35.78 o 
  -7   3   5       40.48       33.12     31.29 o 
  -6   3   5      711.25      714.91     39.59 o 
  -5   3   5        0.25       45.95     40.63 o 
  -4   3   5      220.08      238.35     21.22 o 
  -3   3   5      709.93      719.69     38.03 o 
  -2   3   5        0.87      -13.14     10.78 o 
  -1   3   5      301.75      287.56     15.75 o 
   0   3   5      927.44     1002.52     30.43 o 
   1   3   5     1019.70      889.08     34.83 o 
   2   3   5     1183.50     1053.42     26.58 o 
   3   3   5     7710.35     7610.10    131.44 o 
   4   3   5      535.10      517.26     20.73 o 
   5   3   5      937.76      940.71     29.88 o 
   6   3   5     8212.23     8553.33    231.51 o 
   7   3   5        0.09        8.47     15.37 o 
   8   3   5     1014.68      981.52    109.44 o 
   9   3   5      794.70      857.33     41.22 o 
  10   3   5      116.69      182.36     39.59 o 
  11   3   5       38.77        2.71     37.67 o 
  12   3   5        0.30        1.87     50.03 o 
 -10   4   5       24.32      -29.11     58.29 o 
  -9   4   5        0.62      -12.75     46.02 o 
  -8   4   5       69.84      156.01     62.34 o 
  -7   4   5       70.53       41.07     28.78 o 
  -6   4   5      308.14      254.76     31.40 o 
  -5   4   5      617.36      732.14     57.85 o 
  -4   4   5      580.94      593.00     27.58 o 
  -3   4   5     1450.33     1546.63     35.44 o 
  -2   4   5        1.28       10.66     12.04 o 
  -1   4   5     1734.29     1807.96     31.64 o 
   0   4   5      307.73      374.68     23.15 o 
   1   4   5     1771.29     1839.06     63.02 o 
   2   4   5      282.82      334.30     19.14 o 
   3   4   5     4394.86     4505.75    113.78 o 
   4   4   5      997.54      907.47     33.80 o 
   5   4   5       30.08       23.60     12.92 o 
   6   4   5      491.17      531.95     24.26 o 
   7   4   5     1213.75     1225.19     34.95 o 
   8   4   5       59.56       86.39     23.52 o 
   9   4   5      103.01       84.78     28.41 o 
  10   4   5      406.63      546.32     43.37 o 
  11   4   5        1.27       31.17     43.15 o 
  12   4   5       80.38       25.35     67.84 o 
 -10   5   5        6.11      -21.20     59.37 o 
  -9   5   5       97.18       79.37     51.75 o 
  -8   5   5        0.02      -25.10     39.99 o 
  -7   5   5        4.79      -15.46     29.90 o 
  -6   5   5      234.50      203.99     31.55 o 
  -5   5   5      361.02      438.11     79.04 o 
  -4   5   5      362.09      400.78     24.55 o 
  -3   5   5        4.52       13.52     15.19 o 
  -2   5   5       25.67       59.72     13.96 o 
  -1   5   5      116.61      120.93     16.93 o 
   0   5   5      632.78      616.16     30.44 o 
   1   5   5     1477.02     1407.42     63.85 o 
   2   5   5       39.00       19.52     12.21 o 
   3   5   5      301.20      265.54     17.68 o 
   4   5   5      668.17      690.79     23.79 o 
   5   5   5      197.79      233.73     18.63 o 
   6   5   5        0.17        8.44     14.91 o 
   7   5   5      239.41      270.18     24.95 o 
   8   5   5      137.59      174.23     26.44 o 
   9   5   5       48.87       53.26     35.37 o 
  10   5   5       51.15       60.31     46.65 o 
  11   5   5        2.72      -21.68     53.47 o 
  12   5   5       15.81       41.83     69.63 o 
 -10   6   5        2.30       22.04     66.14 o 
  -9   6   5        7.91      -47.74     52.42 o 
  -8   6   5       24.55       41.80     47.70 o 
  -7   6   5       53.99       74.85     39.20 o 
  -6   6   5      484.47      523.13     43.71 o 
  -5   6   5       34.65       43.47     33.40 o 
  -4   6   5        7.00        7.75     17.36 o 
  -3   6   5     1020.37     1076.13     35.36 o 
  -2   6   5      321.82      364.07     20.32 o 
  -1   6   5     1198.60     1225.43     40.42 o 
   0   6   5        4.19        4.45     12.61 o 
   1   6   5       41.94       22.80     13.46 o 
   2   6   5        1.50       -6.96     12.88 o 
   3   6   5        0.94       12.10     12.41 o 
   4   6   5       84.08      115.83     20.59 o 
   5   6   5      119.22      123.64     17.64 o 
   6   6   5      666.60      679.69     45.68 o 
   7   6   5      287.82      368.56     26.59 o 
   8   6   5      286.06      337.75     42.65 o 
   9   6   5       31.40       67.41     40.05 o 
  10   6   5        0.28       83.11     94.95 o 
  11   6   5       18.81       26.54     58.41 o 
  12   6   5       16.25       15.79     76.01 o 
 -10   7   5       58.91       97.93     73.65 o 
  -9   7   5      158.28      196.59     64.40 o 
  -8   7   5        5.61       27.89     47.61 o 
  -7   7   5        9.11       -4.95     39.63 o 
  -6   7   5      398.91      418.27     47.61 o 
  -5   7   5      275.59      365.97     51.40 o 
  -4   7   5        0.31        6.44     19.40 o 
  -3   7   5       58.51       53.24     17.75 o 
  -2   7   5      807.76      851.46     30.46 o 
  -1   7   5      252.41      271.95     21.67 o 
   0   7   5      735.52      757.86     30.02 o 
   1   7   5      605.27      552.11     25.64 o 
   2   7   5     2236.98     2007.38     75.13 o 
   3   7   5      562.90      615.75     24.29 o 
   4   7   5      545.59      484.94     38.14 o 
   5   7   5      304.08      315.83     34.46 o 
   6   7   5        9.35        6.38     20.10 o 
   7   7   5      501.45      512.96     38.04 o 
   8   7   5        0.34       14.37     33.77 o 
   9   7   5       63.54       56.72     41.42 o 
  10   7   5       37.49       35.94     48.77 o 
  11   7   5      327.31      303.54     72.38 o 
 -10   8   5      107.33       36.95     77.22 o 
  -9   8   5        0.10       21.99     62.89 o 
  -8   8   5      142.08      136.04     57.36 o 
  -7   8   5      309.23      329.65     53.53 o 
  -6   8   5       31.78       75.83     38.49 o 
  -5   8   5      882.03     1045.13     57.92 o 
  -4   8   5        5.75       11.69     20.52 o 
  -3   8   5      468.43      569.54     47.36 o 
  -2   8   5      298.44      355.31     25.80 o 
  -1   8   5      636.63      599.08     33.75 o 
   0   8   5       17.00       16.63     15.86 o 
   1   8   5       77.30       70.90     18.47 o 
   2   8   5     2441.98     2125.54    113.70 o 
   3   8   5      281.01      257.56     27.85 o 
   4   8   5      575.10      570.99     41.14 o 
   5   8   5        5.26        7.19     21.96 o 
   6   8   5      261.25      282.04     33.66 o 
   7   8   5        1.83        9.97     28.70 o 
   8   8   5      152.59      126.63     40.33 o 
   9   8   5       11.31       35.36     43.92 o 
  10   8   5       21.05       -4.20     52.34 o 
  11   8   5        0.27      -35.99     62.69 o 
  -9   9   5      139.20      189.56     73.20 o 
  -8   9   5      250.03      238.26     65.57 o 
  -7   9   5       11.61        7.39     49.62 o 
  -6   9   5        1.60        1.00     39.74 o 
  -5   9   5       32.93       31.51     31.33 o 
  -4   9   5       34.80       35.36     23.64 o 
  -3   9   5      106.80      139.81     27.60 o 
  -2   9   5      257.53      256.22     26.59 o 
  -1   9   5      131.98      144.71     29.30 o 
   0   9   5     1114.99     1114.01     44.32 o 
   1   9   5       30.71       42.73     21.11 o 
   2   9   5        4.74      -13.51     19.32 o 
   3   9   5      199.86      221.65     49.86 o 
   4   9   5      202.50      230.60     31.40 o 
   5   9   5      154.10      127.02     28.77 o 
   6   9   5       56.33       80.14     29.33 o 
   7   9   5       21.51       11.03     33.74 o 
   8   9   5      327.72      318.85     50.73 o 
   9   9   5       85.74       49.11     56.16 o 
  10   9   5      484.37      467.74    198.95 o 
  -9  10   5       16.03       23.40     74.69 o 
  -8  10   5       14.04      -11.44     58.97 o 
  -7  10   5       57.65      108.56     53.04 o 
  -6  10   5        0.16        6.04     43.27 o 
  -5  10   5      163.94      184.77     41.39 o 
  -4  10   5       16.62       11.26     27.98 o 
  -3  10   5      146.65      183.52     28.80 o 
  -2  10   5      196.38      190.25     30.18 o 
  -1  10   5        4.75        9.92     19.76 o 
   0  10   5     1035.15      996.67    117.67 o 
   1  10   5       10.96       28.35     22.56 o 
   2  10   5      369.59      352.15     35.01 o 
   3  10   5       23.63       -5.53     23.73 o 
   4  10   5      224.71      161.35     31.91 o 
   5  10   5        1.05       14.04     29.92 o 
   6  10   5        0.72       11.86     30.08 o 
   7  10   5       83.53       81.45     40.29 o 
   8  10   5      526.15      692.65    228.70 o 
   9  10   5      116.74      145.41     57.01 o 
  10  10   5        3.45        3.17     62.08 o 
  -8  11   5       22.43       59.39     67.09 o 
  -7  11   5      151.10      171.11     62.26 o 
  -6  11   5      217.76      238.30     81.86 o 
  -5  11   5      132.83      113.57     45.31 o 
  -4  11   5      199.33      258.80     42.38 o 
  -3  11   5      217.40      240.14     27.80 o 
  -2  11   5       48.90       29.64     26.38 o 
  -1  11   5       23.59       25.80     25.47 o 
   0  11   5      177.94      176.99     52.34 o 
   1  11   5       62.08       72.95     27.65 o 
   2  11   5       14.49        7.14     24.70 o 
   3  11   5       25.44       10.18     27.05 o 
   4  11   5       17.39        5.98     28.97 o 
   5  11   5      115.58      141.50     38.30 o 
   6  11   5      315.89      398.96     67.73 o 
   7  11   5       14.42      -10.71     42.85 o 
   8  11   5        0.20        8.84     48.06 o 
   9  11   5        0.30       10.89     56.75 o 
  -8  12   5        2.70       72.89    137.95 o 
  -7  12   5      115.14      158.11     70.96 o 
  -6  12   5       59.54       67.91     57.40 o 
  -5  12   5       99.00      142.56     50.56 o 
  -4  12   5      127.80      134.09     35.64 o 
  -3  12   5       43.42       21.66     35.90 o 
  -2  12   5       10.46      -15.92     29.48 o 
  -1  12   5      214.98      206.78     36.85 o 
   0  12   5       28.89       26.10     28.64 o 
   1  12   5        7.37       12.95     26.88 o 
   2  12   5        4.70       14.64     29.81 o 
   3  12   5       13.13        8.24     28.85 o 
   4  12   5      138.32      149.19     39.93 o 
   5  12   5       26.43       34.83     40.28 o 
   6  12   5        0.92        4.36     42.38 o 
   7  12   5      165.27      238.98     83.56 o 
   8  12   5       53.73       29.44     59.43 o 
   9  12   5      120.26       34.37     66.89 o 
  -6  13   5        3.85       -5.98     82.71 o 
  -5  13   5        4.45      -13.96     51.88 o 
  -4  13   5       66.80       57.48     44.73 o 
  -3  13   5        6.01      -15.20     40.81 o 
  -2  13   5       28.20       43.60     35.04 o 
  -1  13   5       19.79        3.75     31.21 o 
   0  13   5        0.67       -8.85     30.45 o 
   1  13   5       14.91      -17.08     30.94 o 
   2  13   5       92.33       67.12     36.49 o 
   3  13   5      104.90       87.67     40.68 o 
   4  13   5       70.99      108.27     46.56 o 
   5  13   5       40.22       61.56     47.21 o 
   6  13   5      105.73      130.50     52.86 o 
   7  13   5       10.97        3.57     58.38 o 
   8  13   5       10.89       63.10     64.74 o 
  -5  14   5       38.55      -42.14    164.28 o 
  -4  14   5      109.81       81.71     56.46 o 
  -3  14   5       99.21       53.45     44.54 o 
  -2  14   5       36.99       27.96     43.96 o 
  -1  14   5       10.94       40.67     38.32 o 
   0  14   5       94.54      100.10     41.27 o 
   1  14   5        3.66      -15.97     37.62 o 
   2  14   5        4.32       22.57     42.53 o 
   3  14   5        2.87       -0.57     42.80 o 
   4  14   5       25.44       37.66     47.72 o 
   5  14   5        6.62       14.39     52.36 o 
   6  14   5       25.27       10.91     54.95 o 
   7  14   5        9.35       43.11     65.57 o 
  -5  15   5        0.00      -25.62    178.95 o 
  -4  15   5        0.03        5.12    154.32 o 
  -3  15   5       56.85      102.41     66.13 o 
  -2  15   5       20.67       20.24     48.10 o 
  -1  15   5        0.01       21.53     46.81 o 
   0  15   5       13.99       30.91     43.51 o 
   1  15   5       15.88       62.68     48.48 o 
   2  15   5        0.42       23.00     47.86 o 
   3  15   5       58.13       78.14     54.10 o 
   4  15   5       42.70       15.34     55.33 o 
   5  15   5        2.03       29.01     58.65 o 
   6  15   5       57.48       55.61     69.36 o 
  -4  16   5       26.14       32.32    179.52 o 
  -3  16   5       46.69      -38.01    147.48 o 
  -2  16   5        1.92      -51.25    133.53 o 
  -1  16   5       11.10      -17.55     55.32 o 
   0  16   5      321.05      302.59     69.61 o 
   1  16   5       43.18       48.61     57.04 o 
   2  16   5      102.16       81.83     58.73 o 
   3  16   5      723.49      786.36    132.26 o 
   4  16   5       85.84       51.99     68.00 o 
   0  17   5      373.92      344.84     82.71 o 
   0 -12   6       71.79       64.78     66.73 o 
   1 -12   6      140.20       94.85     63.17 o 
   2 -12   6       10.63       13.15     60.82 o 
   3 -12   6       23.15       54.24     55.66 o 
   4 -12   6      169.73      110.64     64.58 o 
  -2 -11   6       36.56       63.99     67.95 o 
  -1 -11   6        1.09      -30.79     55.36 o 
   0 -11   6       38.06       53.42    107.77 o 
   1 -11   6      143.04      128.85     58.02 o 
   2 -11   6       93.20       77.11     55.95 o 
   3 -11   6       13.16       21.69     55.76 o 
   4 -11   6       38.81       44.27     57.32 o 
   5 -11   6       53.83       35.32     60.06 o 
   6 -11   6       16.49       30.77     59.26 o 
  -4 -10   6      121.84       23.49    149.90 o 
  -3 -10   6       24.89        1.69     64.52 o 
  -2 -10   6       24.23       48.10     57.30 o 
  -1 -10   6      426.32      369.51     62.82 o 
   0 -10   6      251.81      289.89    125.13 o 
   1 -10   6        6.16       -8.79     43.83 o 
   2 -10   6      177.41      120.52     59.79 o 
   3 -10   6      507.42      436.71     83.07 o 
   4 -10   6      138.84      132.13     52.94 o 
   5 -10   6       31.52       21.96     53.11 o 
   6 -10   6      253.57      284.30    110.47 o 
   7 -10   6      289.41      288.84     80.29 o 
   8 -10   6      115.63      126.79     75.00 o 
  -5  -9   6      142.56      105.63    138.80 o 
  -4  -9   6       76.70       27.33    136.52 o 
  -3  -9   6       54.71       19.44     57.12 o 
  -2  -9   6       95.78       67.75     55.76 o 
  -1  -9   6       16.68       10.72     41.99 o 
   0  -9   6       22.20       11.40     38.86 o 
   1  -9   6      136.61      160.41     47.47 o 
   2  -9   6      262.28      205.43     48.72 o 
   3  -9   6      136.30       50.59     42.30 o 
   4  -9   6      350.69      294.26    145.70 o 
   5  -9   6      514.37      424.03     67.95 o 
   6  -9   6      699.62      608.33     83.04 o 
   7  -9   6      212.26      185.24     45.05 o 
   8  -9   6      527.21      527.03    159.51 o 
   9  -9   6      686.34      464.79     68.43 o 
  -6  -8   6      138.26      217.87     67.20 o 
  -5  -8   6       45.71       15.09     58.01 o 
  -4  -8   6        7.57       38.17     59.59 o 
  -3  -8   6      219.98      161.51     52.57 o 
  -2  -8   6      236.81      231.65     51.03 o 
  -1  -8   6      588.43      504.39     57.31 o 
   0  -8   6     1626.81     1490.84    122.43 o 
   1  -8   6      890.20      697.85     58.94 o 
   2  -8   6      520.69      443.40     52.24 o 
   3  -8   6     1328.99     1233.12     54.67 o 
   4  -8   6      472.10      497.67     42.49 o 
   5  -8   6        1.28      -18.31     30.46 o 
   6  -8   6      267.06      220.30     39.84 o 
   7  -8   6      264.40      284.19     43.10 o 
   8  -8   6        0.10        0.75     57.60 o 
   9  -8   6       10.13       20.31     52.13 o 
  10  -8   6      120.41       82.44     62.41 o 
  -7  -7   6       28.01       48.40     62.34 o 
  -6  -7   6        7.31       14.26     53.34 o 
  -5  -7   6       58.05       54.69     45.56 o 
  -4  -7   6      190.10      179.61     36.33 o 
  -3  -7   6       52.49       35.34     30.22 o 
  -2  -7   6      212.12      187.83     43.94 o 
  -1  -7   6        1.43       -6.31     30.86 o 
   0  -7   6      385.78      348.60     45.49 o 
   1  -7   6       15.69       35.65     26.94 o 
   2  -7   6      129.62      146.79     31.37 o 
   3  -7   6       47.46       45.53     25.68 o 
   4  -7   6       81.28       95.18     38.44 o 
   5  -7   6        1.20      -13.92     25.96 o 
   6  -7   6       15.78       -7.29     28.32 o 
   7  -7   6        0.28       -1.93     31.77 o 
   8  -7   6      163.39      116.90     44.99 o 
   9  -7   6        1.24      -13.22     46.26 o 
  10  -7   6        0.12       66.28    108.76 o 
  -7  -6   6       24.62       33.20     56.56 o 
  -6  -6   6        9.35       -2.33     45.02 o 
  -5  -6   6       87.83       82.91     43.63 o 
  -4  -6   6       14.67       11.28     28.85 o 
  -3  -6   6      368.54      383.65     34.75 o 
  -2  -6   6       10.93       12.41     21.42 o 
  -1  -6   6      132.06      111.35     31.16 o 
   0  -6   6      372.95      395.95     37.13 o 
   1  -6   6       22.58       16.77     21.35 o 
   2  -6   6        4.94       13.21     22.50 o 
   3  -6   6       57.53       67.07     25.51 o 
   4  -6   6        0.65       -6.51     20.54 o 
   5  -6   6       70.21       73.96     25.88 o 
   6  -6   6        0.22       12.82     23.65 o 
   7  -6   6      307.96      286.57     41.87 o 
   8  -6   6       12.12       21.93     35.23 o 
   9  -6   6      123.48       79.26     43.54 o 
  10  -6   6       68.15       59.82     51.40 o 
  11  -6   6        0.93       -4.41     57.98 o 
  -8  -5   6        0.10       28.81     59.79 o 
  -7  -5   6        0.39       -8.74     48.84 o 
  -6  -5   6       21.38       45.97     43.11 o 
  -5  -5   6       28.34       30.50     35.83 o 
  -4  -5   6       49.12       23.41     25.87 o 
  -3  -5   6       61.13       47.99     22.88 o 
  -2  -5   6       65.53       90.44     21.63 o 
  -1  -5   6       48.00       38.67     20.84 o 
   0  -5   6      238.67      239.04     26.05 o 
   1  -5   6        0.19       -9.46     21.22 o 
   2  -5   6      226.28      314.88     66.05 o 
   3  -5   6       46.18       64.24     22.62 o 
   4  -5   6      882.44      880.91     96.10 o 
   5  -5   6       96.12      129.27     33.89 o 
   6  -5   6       26.17       30.31     23.98 o 
   7  -5   6      560.30      559.66     48.10 o 
   8  -5   6      130.85      119.45     35.94 o 
   9  -5   6      326.18      290.69     47.25 o 
  10  -5   6       74.93       41.66     46.38 o 
  11  -5   6        0.08       -6.89     55.38 o 
  -8  -4   6       17.56       65.14     53.76 o 
  -7  -4   6       40.48       31.22     44.60 o 
  -6  -4   6       91.60      129.11     42.27 o 
  -5  -4   6      344.16      363.16     39.53 o 
  -4  -4   6      112.87      133.73     24.61 o 
  -3  -4   6       23.08       16.84     19.09 o 
  -2  -4   6      474.22      457.81     27.25 o 
  -1  -4   6       38.21       19.64     16.74 o 
   0  -4   6       23.86       12.95     15.96 o 
   1  -4   6      117.32      130.39     18.22 o 
   2  -4   6       79.10       56.46     20.65 o 
   3  -4   6        8.68       14.32     18.53 o 
   4  -4   6       13.52       45.70     20.39 o 
   5  -4   6      164.55      160.69     25.35 o 
   6  -4   6      116.88      115.99     33.45 o 
   7  -4   6        5.53       16.27     21.06 o 
   8  -4   6        1.91        9.75     28.62 o 
   9  -4   6      110.88      110.99     37.47 o 
  10  -4   6       61.49       71.33     46.60 o 
  11  -4   6       43.16       69.00     54.71 o 
  -9  -3   6        0.10       16.06     60.27 o 
  -8  -3   6      237.46      154.67     93.81 o 
  -7  -3   6       17.94        2.27     34.96 o 
  -6  -3   6       29.94       30.06     30.31 o 
  -5  -3   6       11.99      -10.67     24.80 o 
  -4  -3   6        8.86        2.37     19.52 o 
  -3  -3   6      168.83      194.96     23.20 o 
  -2  -3   6      127.64      134.74     20.10 o 
  -1  -3   6      322.18      375.65     34.62 o 
   0  -3   6      267.40      352.59     29.34 o 
   1  -3   6      377.02      404.04     53.55 o 
   2  -3   6     2267.38     2482.43    256.43 o 
   3  -3   6        2.42       17.46     18.23 o 
   4  -3   6        1.30      -13.48     17.07 o 
   5  -3   6     1045.44     1047.09     61.83 o 
   6  -3   6        0.50       -0.46     16.98 o 
   7  -3   6        4.93       -0.23     19.86 o 
   8  -3   6       37.17       14.38     29.11 o 
   9  -3   6        1.48      -18.25     31.08 o 
  10  -3   6       26.28       34.35     42.97 o 
  11  -3   6      197.56      148.81     54.63 o 
  12  -3   6       23.13       74.25     64.23 o 
  -9  -2   6        1.22       29.54     58.55 o 
  -8  -2   6        4.67       22.74     41.23 o 
  -7  -2   6        5.52       40.61     33.24 o 
  -6  -2   6        9.33       13.56     27.61 o 
  -5  -2   6      771.59      627.48     38.56 o 
  -4  -2   6     1409.63     1284.57     92.93 o 
  -3  -2   6      281.79      330.69     24.76 o 
  -2  -2   6     1738.27     1770.02     52.05 o 
  -1  -2   6     1520.43     1507.78     39.19 o 
   0  -2   6     1421.01     1393.46     37.38 o 
   1  -2   6      890.70      982.28     50.88 o 
   2  -2   6      241.89      270.86     25.62 o 
   3  -2   6      186.83      248.65     37.63 o 
   4  -2   6       53.17       47.39     18.30 o 
   5  -2   6        1.86        0.81     16.69 o 
   6  -2   6      344.52      345.93     26.22 o 
   7  -2   6      206.73      216.35     26.53 o 
   8  -2   6        2.81       24.11     27.16 o 
   9  -2   6      273.23      368.10     54.38 o 
  10  -2   6       37.75       41.73     40.16 o 
  11  -2   6       13.15       -3.16     49.65 o 
  12  -2   6       26.77       72.61     62.83 o 
  -9  -1   6        1.48       18.32     55.40 o 
  -8  -1   6      609.68      538.52     52.29 o 
  -7  -1   6       55.93       46.26     34.37 o 
  -6  -1   6       11.66       18.45     26.53 o 
  -5  -1   6     1100.54      995.49     60.69 o 
  -4  -1   6      353.11      369.03     46.38 o 
  -3  -1   6      152.81      159.31     25.64 o 
  -2  -1   6        3.91       11.97     15.08 o 
  -1  -1   6       20.15        9.42     14.20 o 
   0  -1   6     1636.57     1634.68     38.99 o 
   1  -1   6       30.32       52.62     13.13 o 
   2  -1   6       19.94       36.15     12.10 o 
   3  -1   6     3873.03     3999.48     76.28 o 
   4  -1   6       13.37       21.85     15.19 o 
   5  -1   6      103.76      105.41     18.35 o 
   6  -1   6        4.02        0.99     17.04 o 
   7  -1   6      184.13      169.18     24.69 o 
   8  -1   6      274.75      239.79     34.66 o 
   9  -1   6       86.51       57.72     33.09 o 
  10  -1   6      547.14      616.13     57.09 o 
  11  -1   6       27.55       -5.53     48.76 o 
  12  -1   6      147.91      143.60     63.66 o 
  -9   0   6       36.68       62.43     56.23 o 
  -8   0   6       39.45       50.14     40.63 o 
  -7   0   6        9.44        4.78     32.70 o 
  -6   0   6      416.15      360.45     39.70 o 
  -5   0   6        0.08      -11.46     22.43 o 
  -4   0   6       95.35       97.67     19.36 o 
  -3   0   6      131.47      153.12     19.22 o 
  -2   0   6      570.14      611.58     35.94 o 
  -1   0   6      390.96      350.23     23.86 o 
   0   0   6        3.37       10.35     11.91 o 
   1   0   6      128.10      179.65     16.89 o 
   2   0   6       16.39       21.50     10.87 o 
   3   0   6      722.14      719.87     36.15 o 
   4   0   6      297.21      354.70     22.07 o 
   5   0   6      653.99      688.17     23.67 o 
   6   0   6      128.63      132.11     17.22 o 
   7   0   6        1.16        6.71     16.36 o 
   8   0   6      662.93      653.56     45.30 o 
   9   0   6        9.89       -1.04     30.27 o 
  10   0   6       14.03       26.95     43.35 o 
  11   0   6      135.39      106.59     50.01 o 
  12   0   6        0.04       35.53     58.28 o 
 -10   1   6       40.39        5.61     66.05 o 
  -9   1   6       85.61      101.41     54.54 o 
  -8   1   6      399.88      340.76     52.80 o 
  -7   1   6       91.56      109.58     34.79 o 
  -6   1   6      150.25      149.48     30.42 o 
  -5   1   6       14.95       -3.90     21.29 o 
  -4   1   6       50.54       46.93     18.56 o 
  -3   1   6     1598.83     1641.65    100.29 o 
  -2   1   6      303.33      273.49     20.12 o 
  -1   1   6      186.52      228.48     21.80 o 
   0   1   6     3471.19     3883.71     89.39 o 
   1   1   6     4370.12     4458.00     67.31 o 
   2   1   6     1879.44     2161.15     60.66 o 
   3   1   6      100.38      126.77     18.80 o 
   4   1   6        0.39       -0.69     11.37 o 
   5   1   6     1119.28     1174.30     36.74 o 
   6   1   6      228.05      230.04     18.96 o 
   7   1   6       90.26      117.78     18.26 o 
   8   1   6      582.41      569.62     34.33 o 
   9   1   6      884.54      828.30     50.04 o 
  10   1   6       92.82      110.98     40.43 o 
  11   1   6      508.36      494.58     81.00 o 
  12   1   6      180.91      237.16     64.97 o 
 -10   2   6       68.60       14.90     65.19 o 
  -9   2   6       18.22       23.98     50.88 o 
  -8   2   6       35.97       48.08     44.04 o 
  -7   2   6      143.23      101.30     34.70 o 
  -6   2   6      211.88      216.89     32.10 o 
  -5   2   6        0.38        8.41     22.64 o 
  -4   2   6       26.29       49.28     17.61 o 
  -3   2   6       93.77      108.21     17.35 o 
  -2   2   6      252.60      316.06     20.36 o 
  -1   2   6      201.84      218.09     19.75 o 
   0   2   6      127.17      159.23     15.28 o 
   1   2   6     3920.34     4673.42    252.59 o 
   2   2   6      372.10      423.92     17.71 o 
   3   2   6       69.27      113.19     15.35 o 
   4   2   6       13.65       -1.91     11.99 o 
   5   2   6      734.09      697.88     24.39 o 
   6   2   6     1112.82     1037.50     34.13 o 
   7   2   6        4.25        7.96     15.77 o 
   8   2   6      289.43      334.83     29.50 o 
   9   2   6     1118.23     1097.31     84.29 o 
  10   2   6        3.01        1.26     32.06 o 
  11   2   6       13.79       25.35     48.02 o 
  12   2   6        0.74       32.96     57.42 o 
 -10   3   6       29.41       67.78     63.00 o 
  -9   3   6       13.04       19.81     50.71 o 
  -8   3   6       44.12       53.95     41.11 o 
  -7   3   6      175.09      143.80     39.63 o 
  -6   3   6      124.79      128.73     29.23 o 
  -5   3   6      278.98      327.38     32.52 o 
  -4   3   6      316.43      352.92     26.18 o 
  -3   3   6      352.61      382.28     23.11 o 
  -2   3   6       22.99       34.84     14.03 o 
  -1   3   6        9.05       21.40     12.58 o 
   0   3   6      403.07      441.99     28.41 o 
   1   3   6     1970.70     2084.38     35.03 o 
   2   3   6      367.75      374.51     17.69 o 
   3   3   6     8072.43     8900.33    209.98 o 
   4   3   6     2825.74     2860.85     57.04 o 
   5   3   6      375.73      430.24     22.67 o 
   6   3   6     1792.58     1818.13     67.85 o 
   7   3   6        1.26       -1.60     16.71 o 
   8   3   6      697.66      638.51     36.36 o 
   9   3   6      131.32      153.69     38.73 o 
  10   3   6      124.47       90.63     34.52 o 
  11   3   6       20.93       17.93     41.41 o 
  12   3   6      218.58      199.57     63.31 o 
 -10   4   6      101.23       77.09     66.62 o 
  -9   4   6        7.57        6.84     53.93 o 
  -8   4   6        6.23       28.37     66.48 o 
  -7   4   6      110.04       85.18     37.25 o 
  -6   4   6       21.54       23.25     28.99 o 
  -5   4   6      512.07      575.76     80.24 o 
  -4   4   6      259.64      258.56     23.57 o 
  -3   4   6      195.28      186.47     20.04 o 
  -2   4   6     3217.31     3232.23     88.33 o 
  -1   4   6     7184.16     7067.27    119.99 o 
   0   4   6       35.50       33.56     18.75 o 
   1   4   6     1244.72     1099.44     34.09 o 
   2   4   6     3648.02     3498.61     70.04 o 
   3   4   6       49.48       76.52     14.44 o 
   4   4   6      304.38      331.46     22.11 o 
   5   4   6      953.37      921.77     36.12 o 
   6   4   6      776.94      804.31     37.29 o 
   7   4   6        1.19       14.78     16.85 o 
   8   4   6      422.07      457.09     33.23 o 
   9   4   6       68.31       73.96     28.69 o 
  10   4   6       25.93       32.34     33.36 o 
  11   4   6        4.00        6.66     42.17 o 
  12   4   6        4.46       40.93     70.50 o 
 -10   5   6      167.72      176.99     73.24 o 
  -9   5   6        0.27       -9.62     53.94 o 
  -8   5   6        3.79        0.88     48.19 o 
  -7   5   6     1080.62      980.71     62.69 o 
  -6   5   6      134.70      189.55     69.40 o 
  -5   5   6      339.13      363.18     41.76 o 
  -4   5   6      968.06     1051.76     35.92 o 
  -3   5   6      906.71      941.55     30.98 o 
  -2   5   6      140.10      194.34     17.60 o 
  -1   5   6      509.65      488.42     35.27 o 
   0   5   6      211.92      156.77     18.93 o 
   1   5   6      136.84      101.86     15.30 o 
   2   5   6      242.49      224.68     18.04 o 
   3   5   6      179.40      229.62     18.36 o 
   4   5   6       21.09       17.00     14.10 o 
   5   5   6      188.03      209.53     20.51 o 
   6   5   6       37.79       44.37     16.51 o 
   7   5   6        0.97       40.44     49.11 o 
   8   5   6      209.01      250.93     36.97 o 
   9   5   6       30.30       40.69     28.78 o 
  10   5   6        5.74       -8.28     44.75 o 
  11   5   6       12.93       -1.51     56.55 o 
  12   5   6        1.77       36.96     72.23 o 
 -10   6   6      151.94      143.16     75.92 o 
  -9   6   6       79.03      111.88     60.61 o 
  -8   6   6      208.40      240.86     56.59 o 
  -7   6   6      109.94       91.46     44.63 o 
  -6   6   6       11.81       11.96     32.83 o 
  -5   6   6       45.51       67.57     30.98 o 
  -4   6   6       47.13       27.33     22.83 o 
  -3   6   6      409.66      491.82     31.93 o 
  -2   6   6      319.55      360.72     22.19 o 
  -1   6   6      211.62      238.58     30.67 o 
   0   6   6      530.87      589.64     53.84 o 
   1   6   6      442.63      395.87     22.49 o 
   2   6   6      176.97      172.43     17.87 o 
   3   6   6        3.92        5.04     13.00 o 
   4   6   6        0.31      -10.06     13.39 o 
   5   6   6       72.08       75.59     16.78 o 
   6   6   6       31.68       31.37     17.89 o 
   7   6   6      154.97      441.34    130.00 o 
   8   6   6       34.14        4.10     25.29 o 
   9   6   6      158.49      124.23     66.98 o 
  10   6   6        5.11        8.58     48.92 o 
  11   6   6        0.11       25.13     61.80 o 
  12   6   6        3.34       67.19     74.19 o 
  -9   7   6      362.63      328.98     71.87 o 
  -8   7   6       63.58       76.56     53.88 o 
  -7   7   6       33.01       64.06     45.31 o 
  -6   7   6       65.28       51.45     44.13 o 
  -5   7   6      191.59      260.02     40.47 o 
  -4   7   6       45.13       57.11     25.10 o 
  -3   7   6      672.05      677.73     30.76 o 
  -2   7   6      124.68      196.69     21.52 o 
  -1   7   6        5.43       -2.31     14.71 o 
   0   7   6      130.34      107.66     17.86 o 
   1   7   6       18.22       31.76     16.64 o 
   2   7   6       61.20       51.56     16.44 o 
   3   7   6      127.62      163.75     19.41 o 
   4   7   6      888.46      814.07     47.05 o 
   5   7   6       84.26       62.60     17.79 o 
   6   7   6      162.75      172.02     32.33 o 
   7   7   6      141.57      145.92     30.00 o 
   8   7   6      175.17      170.71     41.14 o 
   9   7   6      488.81      494.73     98.94 o 
  10   7   6      110.42      109.94     54.50 o 
  11   7   6      176.73      111.98     67.11 o 
  -9   8   6       52.51       86.02     71.09 o 
  -8   8   6      482.62      455.88     69.78 o 
  -7   8   6       49.76       55.54     47.80 o 
  -6   8   6       85.15      111.28     41.71 o 
  -5   8   6        9.53       -5.29     32.08 o 
  -4   8   6       31.08       53.43     27.38 o 
  -3   8   6      187.24      169.48     28.18 o 
  -2   8   6     1109.44     1074.82     36.68 o 
  -1   8   6      114.73      141.36     21.33 o 
   0   8   6      394.79      406.04     26.78 o 
   1   8   6       75.34       89.80     19.66 o 
   2   8   6       34.39       47.06     18.22 o 
   3   8   6       15.79       36.92     16.54 o 
   4   8   6        2.54        2.45     19.99 o 
   5   8   6        6.70       11.16     22.42 o 
   6   8   6      104.87      111.33     28.76 o 
   7   8   6       97.25      112.11     31.56 o 
   8   8   6       68.57       33.31     37.49 o 
   9   8   6       43.09       66.04     47.20 o 
  10   8   6       17.96       60.06     55.35 o 
  11   8   6      169.62       64.85     82.00 o 
  -9   9   6       12.77        1.31     72.95 o 
  -8   9   6       28.90       12.75     63.48 o 
  -7   9   6      278.92      289.32     59.15 o 
  -6   9   6       13.95      -26.63     40.50 o 
  -5   9   6      180.61      212.18     44.79 o 
  -4   9   6      131.71       75.09     30.43 o 
  -3   9   6       30.71       20.43     24.20 o 
  -2   9   6        5.13       -0.99     19.45 o 
  -1   9   6       37.98       37.25     20.58 o 
   0   9   6      151.73      170.90     23.24 o 
   1   9   6      356.06      385.42     28.44 o 
   2   9   6     1063.84      977.54     66.48 o 
   3   9   6      144.34      151.46     25.93 o 
   4   9   6       31.65       24.92     22.94 o 
   5   9   6      103.46       81.58     26.43 o 
   6   9   6       23.67       -0.75     27.30 o 
   7   9   6        5.87       15.52     31.72 o 
   8   9   6       19.67       24.30     40.09 o 
   9   9   6        4.84       -0.73     46.75 o 
  10   9   6       50.37       39.35     58.80 o 
  11   9   6      149.22      176.21     77.02 o 
  -9  10   6       36.73       41.73     79.69 o 
  -8  10   6        3.42      -24.17     62.93 o 
  -7  10   6       47.90       80.41     55.57 o 
  -6  10   6       26.66       45.25     43.73 o 
  -5  10   6       34.45       87.76     79.51 o 
  -4  10   6      333.44      309.38     63.56 o 
  -3  10   6        7.96      -12.90     26.49 o 
  -2  10   6       39.71       35.77     24.90 o 
  -1  10   6       41.74       38.55     22.54 o 
   0  10   6        5.29       12.16     22.18 o 
   1  10   6       27.81        6.23     21.29 o 
   2  10   6        1.49        8.31     22.19 o 
   3  10   6        1.25       19.73     24.07 o 
   4  10   6      272.82      320.33     36.79 o 
   5  10   6       51.70       45.67     26.44 o 
   6  10   6        3.88       14.92     28.76 o 
   7  10   6        3.35        5.29     33.85 o 
   8  10   6       22.36       28.00     46.05 o 
   9  10   6       20.08       67.89     54.57 o 
  10  10   6        5.88        8.87     63.52 o 
  -8  11   6       16.23      -36.55     68.49 o 
  -7  11   6        7.59      -48.52     56.25 o 
  -6  11   6        0.01       49.60     52.38 o 
  -5  11   6       11.37       18.59     42.49 o 
  -4  11   6      121.25       86.06     37.86 o 
  -3  11   6       12.99       42.59     30.54 o 
  -2  11   6       91.59      104.85     31.61 o 
  -1  11   6       11.73       -7.38     23.84 o 
   0  11   6        3.85       -4.67     23.74 o 
   1  11   6       76.15       71.77     26.47 o 
   2  11   6      140.12      127.62     30.35 o 
   3  11   6        3.17       -6.14     25.84 o 
   4  11   6       14.89       12.14     28.69 o 
   5  11   6        0.21       11.73     32.50 o 
   6  11   6        5.62       10.85     35.11 o 
   7  11   6       59.52       94.13     42.48 o 
   8  11   6        8.77       11.31     49.63 o 
   9  11   6       25.83        4.35     57.36 o 
  10  11   6       64.54       66.95     70.91 o 
  -8  12   6      150.21      211.37     83.00 o 
  -7  12   6      342.81      414.64    153.68 o 
  -6  12   6      151.80      153.95     60.72 o 
  -5  12   6      321.97      311.43     55.43 o 
  -4  12   6       59.07       18.26     44.24 o 
  -3  12   6       71.38       78.78     39.64 o 
  -2  12   6       59.70       98.87     35.03 o 
  -1  12   6       94.27      137.54     34.37 o 
   0  12   6      125.95       88.42     30.90 o 
   1  12   6      398.07      412.17     42.35 o 
   2  12   6        1.13      -14.60     27.78 o 
   3  12   6       27.22       26.82     29.41 o 
   4  12   6      237.51      277.50     41.15 o 
   5  12   6       27.30       17.57     38.50 o 
   6  12   6      134.65       90.27     47.84 o 
   7  12   6       35.15       60.69     52.62 o 
   8  12   6        4.60       -2.74     54.95 o 
   9  12   6       23.36       67.28     68.24 o 
  -7  13   6       91.47       94.62     77.94 o 
  -6  13   6       75.45      128.12     83.28 o 
  -5  13   6        0.20        4.51     59.23 o 
  -4  13   6       95.40      113.43     51.32 o 
  -3  13   6      110.80       43.64     43.13 o 
  -2  13   6        8.07        9.28     38.21 o 
  -1  13   6      398.08      368.65     47.95 o 
   0  13   6      377.67      224.30     40.55 o 
   1  13   6        0.35       10.27     32.47 o 
   2  13   6        6.27        3.54     32.21 o 
   3  13   6      122.06      101.18     39.39 o 
   4  13   6       41.04       68.14     41.36 o 
   5  13   6        3.47        0.96     43.00 o 
   6  13   6        0.01       14.63     48.32 o 
   7  13   6        0.74       -6.57     55.44 o 
   8  13   6        6.30       25.27     62.50 o 
  -6  14   6      296.52      307.21     92.53 o 
  -5  14   6       48.39       42.59     70.04 o 
  -4  14   6       58.29       39.87     52.16 o 
  -3  14   6      206.30      168.91     52.47 o 
  -2  14   6       12.19       11.16     41.12 o 
  -1  14   6        1.62        3.18     39.12 o 
   0  14   6      243.94      245.26     47.94 o 
   1  14   6       45.18       70.60     38.24 o 
   2  14   6       34.89       28.43     38.61 o 
   3  14   6       13.42        7.57     42.13 o 
   4  14   6       44.72       61.54     46.48 o 
   5  14   6      128.64      162.41     55.38 o 
   6  14   6       79.61       59.64     57.23 o 
   7  14   6      262.33      169.47    103.99 o 
  -5  15   6       55.85        6.12    186.92 o 
  -4  15   6        0.19       19.66     65.01 o 
  -3  15   6        0.05      -43.66     49.91 o 
  -2  15   6       12.75       11.96     49.35 o 
  -1  15   6        1.46      -15.96     43.07 o 
   0  15   6       13.35       41.53     44.17 o 
   1  15   6       10.00        2.03     43.64 o 
   2  15   6        9.13        2.87     45.17 o 
   3  15   6       21.18       34.67     50.43 o 
   4  15   6       93.17       92.16     55.83 o 
   5  15   6       56.18       -5.19     59.12 o 
   6  15   6        2.21       -0.52     63.84 o 
  -3  16   6       28.89       63.52     68.90 o 
  -2  16   6       39.31       56.51     55.27 o 
  -1  16   6       13.21       35.50     53.94 o 
   0  16   6        0.35        8.60     50.42 o 
   1  16   6       28.49       17.26     53.27 o 
   2  16   6       36.59       44.35     58.17 o 
   3  16   6       75.82       93.73     59.83 o 
   4  16   6        0.18        6.97     61.84 o 
  -1  17   6       95.74       76.00     66.72 o 
   0  17   6        0.64       15.19     63.50 o 
   1  17   6       12.51      -15.12     65.11 o 
   0 -11   7        1.38       15.50     62.98 o 
   1 -11   7       45.39       41.97     59.96 o 
   2 -11   7       15.56      -18.24     52.72 o 
   3 -11   7       46.10       15.48     57.30 o 
   4 -11   7       16.73       17.59     54.49 o 
   5 -11   7        0.79       29.45     58.70 o 
  -2 -10   7       71.80       35.44     63.62 o 
  -1 -10   7        0.32       -4.78     58.54 o 
   0 -10   7       28.98       24.96     54.21 o 
   1 -10   7       31.98        6.24     71.89 o 
   2 -10   7       33.64       38.48     49.25 o 
   3 -10   7       25.95       21.60     51.02 o 
   4 -10   7      164.79       75.79     55.61 o 
   5 -10   7        8.81      -43.15     53.83 o 
   6 -10   7       23.10       45.75     59.08 o 
   7 -10   7      141.33      115.51     69.52 o 
  -4  -9   7      145.45      107.77    160.72 o 
  -3  -9   7       45.70       30.25     62.28 o 
  -2  -9   7      628.94      479.18    163.57 o 
  -1  -9   7       51.04       24.06     47.43 o 
   0  -9   7       49.56       19.97     46.55 o 
   1  -9   7      279.31      231.42    141.51 o 
   2  -9   7        7.10      -18.37     40.85 o 
   3  -9   7        0.32      -17.78     42.55 o 
   4  -9   7      302.86      362.96    176.17 o 
   5  -9   7       60.87       48.58     51.06 o 
   6  -9   7       58.11       66.29     44.09 o 
   7  -9   7       21.28       30.44     48.59 o 
   8  -9   7        2.48      -23.69     55.09 o 
  -5  -8   7      403.58      320.74    162.29 o 
  -4  -8   7        0.05       65.77    138.52 o 
  -3  -8   7        0.15       15.80     54.71 o 
  -2  -8   7      135.77      117.08     51.42 o 
  -1  -8   7       72.64       34.44     41.03 o 
   0  -8   7       11.23      -14.16     37.34 o 
   1  -8   7       63.46       93.41     42.11 o 
   2  -8   7       50.34       -0.73     37.60 o 
   3  -8   7        1.19       14.83     39.22 o 
   4  -8   7       12.16        6.92     37.39 o 
   5  -8   7      124.67       93.29     37.08 o 
   6  -8   7       17.47        2.03     34.85 o 
   7  -8   7        5.47      -21.99     40.73 o 
   8  -8   7       99.56       78.86     48.83 o 
   9  -8   7        7.16       33.91     59.57 o 
  -6  -7   7        0.63       12.03     64.97 o 
  -5  -7   7      108.47       81.11     62.07 o 
  -4  -7   7       36.81       30.75    115.03 o 
  -3  -7   7       74.35      101.94     49.86 o 
  -2  -7   7       59.37      102.65     45.08 o 
  -1  -7   7       54.63       67.46     40.92 o 
   0  -7   7      139.01      133.51     48.40 o 
   1  -7   7       77.21       97.08     37.33 o 
   2  -7   7       65.41       80.01     44.90 o 
   3  -7   7        6.42        8.42     27.76 o 
   4  -7   7       21.02       14.46     29.07 o 
   5  -7   7       71.20       75.16     32.76 o 
   6  -7   7      175.24      120.83     36.34 o 
   7  -7   7        0.45      -16.56     36.05 o 
   8  -7   7      271.87      241.48     39.59 o 
   9  -7   7      371.51      382.59     60.39 o 
  10  -7   7       92.07       63.57     59.12 o 
  -6  -6   7       52.60       64.75     56.76 o 
  -5  -6   7      105.70      106.61     50.69 o 
  -4  -6   7      116.47      154.73     47.42 o 
  -3  -6   7        2.90        5.87     30.92 o 
  -2  -6   7      338.19      315.70     62.00 o 
  -1  -6   7        1.46       20.07     33.49 o 
   0  -6   7        2.75       -2.04     26.50 o 
   1  -6   7      433.12      416.34     39.43 o 
   2  -6   7      558.39      496.18     88.20 o 
   3  -6   7       15.97       31.56     25.98 o 
   4  -6   7       26.63       14.13     25.40 o 
   5  -6   7      520.11      537.22     65.44 o 
   6  -6   7      126.45      132.05     33.10 o 
   7  -6   7        5.63      -17.16     31.81 o 
   8  -6   7       88.74       89.87     35.18 o 
   9  -6   7        8.93       34.71     46.00 o 
  10  -6   7       95.52       93.44     55.26 o 
  -7  -5   7      209.02      226.92     63.59 o 
  -6  -5   7      100.57       72.26     52.37 o 
  -5  -5   7      153.69      118.77     47.10 o 
  -4  -5   7      106.96       91.77     39.87 o 
  -3  -5   7       29.27       34.54     27.08 o 
  -2  -5   7       82.75       62.08     24.09 o 
  -1  -5   7        1.78       12.36     38.35 o 
   0  -5   7       29.77       40.60     24.86 o 
   1  -5   7        1.66       -6.86     23.26 o 
   2  -5   7        0.63      -11.33     21.09 o 
   3  -5   7       15.27        0.61     21.73 o 
   4  -5   7      162.56      205.58     36.30 o 
   5  -5   7      258.04      301.86     36.72 o 
   6  -5   7      161.84      150.79     41.41 o 
   7  -5   7       16.68        1.13     29.25 o 
   8  -5   7       46.22       38.15     29.62 o 
   9  -5   7       16.94        7.41     40.26 o 
  10  -5   7       17.54       14.27     49.36 o 
  11  -5   7       12.77        8.39     59.37 o 
  -8  -4   7       18.10        7.26     68.62 o 
  -7  -4   7        4.83        7.75     52.97 o 
  -6  -4   7      172.61      148.97     47.17 o 
  -5  -4   7       49.98       29.72     38.09 o 
  -4  -4   7      145.88      211.05     35.63 o 
  -3  -4   7        1.28      -20.61     21.99 o 
  -2  -4   7       51.34       38.63     21.22 o 
  -1  -4   7      120.40      160.82     22.15 o 
   0  -4   7        7.98       13.23     23.45 o 
   1  -4   7       10.04       34.65     24.25 o 
   2  -4   7       91.24       59.65     23.95 o 
   3  -4   7       83.19       77.27     23.13 o 
   4  -4   7        0.53       22.26     22.47 o 
   5  -4   7       18.35       39.52     23.29 o 
   6  -4   7      315.62      285.11     32.83 o 
   7  -4   7       18.46       43.81     24.39 o 
   8  -4   7      254.21      269.87     39.58 o 
   9  -4   7       20.02       -4.01     37.91 o 
  10  -4   7      770.94      705.23     65.45 o 
  11  -4   7      452.37      349.01     80.43 o 
  -8  -3   7        1.28        2.99     67.62 o 
  -7  -3   7       53.83       23.57     50.48 o 
  -6  -3   7      209.01      188.10     56.87 o 
  -5  -3   7      140.45      122.98     32.56 o 
  -4  -3   7       30.93       14.64     23.11 o 
  -3  -3   7       64.55       58.13     23.15 o 
  -2  -3   7      403.67      366.57     27.67 o 
  -1  -3   7       43.71       64.73     19.56 o 
   0  -3   7       25.81        1.76     16.82 o 
   1  -3   7       79.27      114.84     26.23 o 
   2  -3   7       12.80       13.69     21.38 o 
   3  -3   7      587.21      680.61     65.74 o 
   4  -3   7      997.70     1115.84    142.90 o 
   5  -3   7       16.13       27.10     21.19 o 
   6  -3   7      135.57      143.19     27.45 o 
   7  -3   7      308.48      313.36     31.41 o 
   8  -3   7      575.61      601.17     40.63 o 
   9  -3   7       27.29       15.13     34.03 o 
  10  -3   7      145.00      189.58     50.70 o 
  11  -3   7       54.62       28.25     51.52 o 
  12  -3   7       21.52       62.74     72.89 o 
  -8  -2   7        0.15       17.78     53.71 o 
  -7  -2   7        5.94        0.45     39.58 o 
  -6  -2   7        3.72      -12.64     32.07 o 
  -5  -2   7      514.52      447.09     50.55 o 
  -4  -2   7      248.97      228.19     37.31 o 
  -3  -2   7        0.85       -7.40     18.87 o 
  -2  -2   7       35.14       64.13     19.67 o 
  -1  -2   7       93.67       80.81     21.92 o 
   0  -2   7      302.27      346.61     24.03 o 
   1  -2   7      926.93      848.38     52.38 o 
   2  -2   7       66.87       98.59     23.31 o 
   3  -2   7       39.74       43.31     20.57 o 
   4  -2   7      276.19      317.03     36.51 o 
   5  -2   7      134.61      149.48     24.72 o 
   6  -2   7        1.78       -0.35     18.07 o 
   7  -2   7      130.70      120.01     22.75 o 
   8  -2   7        1.84        6.89     24.35 o 
   9  -2   7        2.58       -8.83     35.17 o 
  10  -2   7       66.71      106.71     85.49 o 
  11  -2   7      182.76      169.75     54.97 o 
  12  -2   7       40.29       -9.42     62.22 o 
  -9  -1   7      139.86       76.63     69.04 o 
  -8  -1   7        0.05       19.76     50.51 o 
  -7  -1   7       30.28       12.25     42.42 o 
  -6  -1   7      142.43      175.34     36.44 o 
  -5  -1   7      363.80      345.79     48.08 o 
  -4  -1   7       98.99      107.68     23.02 o 
  -3  -1   7      159.98      178.65     23.40 o 
  -2  -1   7       79.51       68.58     18.97 o 
  -1  -1   7      268.96      262.46     22.49 o 
   0  -1   7       45.09       72.96     16.83 o 
   1  -1   7      296.01      305.29     20.94 o 
   2  -1   7      950.35      964.78     28.99 o 
   3  -1   7      164.24      165.56     24.47 o 
   4  -1   7      715.15      722.93     57.59 o 
   5  -1   7       23.53       40.34     18.27 o 
   6  -1   7      124.78       90.44     21.40 o 
   7  -1   7      127.00      150.73     24.79 o 
   8  -1   7      349.20      340.11     40.20 o 
   9  -1   7      245.62      244.96     41.09 o 
  10  -1   7      237.37      186.51     46.67 o 
  11  -1   7       60.30       35.07     50.06 o 
  12  -1   7      209.35      235.79     66.99 o 
  -9   0   7       53.03       40.75     55.94 o 
  -8   0   7      366.35      360.31     57.87 o 
  -7   0   7        1.72       -6.43     39.41 o 
  -6   0   7      182.40      177.19     35.06 o 
  -5   0   7       99.75       93.80     27.32 o 
  -4   0   7       80.57       72.66     20.92 o 
  -3   0   7      367.32      381.06     26.56 o 
  -2   0   7      164.94      170.56     21.89 o 
  -1   0   7      390.74      421.56     24.91 o 
   0   0   7      892.47      940.01     31.68 o 
   1   0   7      351.68      389.06     44.34 o 
   2   0   7      293.54      304.43     19.39 o 
   3   0   7       95.53      130.66     16.27 o 
   4   0   7      399.70      421.75     23.15 o 
   5   0   7        7.49       -4.45     16.70 o 
   6   0   7      515.80      560.43     31.60 o 
   7   0   7       86.02       87.05     22.97 o 
   8   0   7      200.07      275.81     38.16 o 
   9   0   7      361.51      377.39     42.77 o 
  10   0   7       64.42       59.60     42.48 o 
  11   0   7       30.10       28.55     47.11 o 
  12   0   7       86.42       16.93     84.49 o 
  -9   1   7       80.29       50.62     59.72 o 
  -8   1   7      233.77      273.47     55.72 o 
  -7   1   7      511.46      482.68     69.54 o 
  -6   1   7      809.98      785.84    115.24 o 
  -5   1   7      381.02      385.29     42.59 o 
  -4   1   7     1381.96     1377.40    105.92 o 
  -3   1   7      167.78      175.63     27.65 o 
  -2   1   7        0.40        8.35     15.66 o 
  -1   1   7     2444.53     2415.70    140.12 o 
   0   1   7      517.91      704.66     37.62 o 
   1   1   7      619.62      562.00     23.96 o 
   2   1   7     2358.37     2544.05    156.97 o 
   3   1   7     6116.08     7680.51    303.45 o 
   4   1   7      178.72      244.46     22.94 o 
   5   1   7     4423.79     4443.10     69.42 o 
   6   1   7     1927.39     1995.25     48.84 o 
   7   1   7        0.50        4.35     19.92 o 
   8   1   7      584.10      582.88     46.58 o 
   9   1   7        7.11       21.01     35.04 o 
  10   1   7        0.68       -9.42     39.04 o 
  11   1   7      195.40      240.21    110.33 o 
  12   1   7       31.90       77.12     61.14 o 
  -9   2   7      109.00      130.70     71.75 o 
  -8   2   7       16.41       27.91     48.56 o 
  -7   2   7      445.91      451.94     54.19 o 
  -6   2   7       50.53       54.90     34.22 o 
  -5   2   7      647.11      735.27    138.87 o 
  -4   2   7     1101.39     1214.35     85.73 o 
  -3   2   7     1811.53     1792.84    107.26 o 
  -2   2   7     2715.35     2745.80    129.90 o 
  -1   2   7     1006.64     1130.66     45.86 o 
   0   2   7      306.14      311.34     43.34 o 
   1   2   7     1156.99     1256.93     65.29 o 
   2   2   7      220.31      281.47     16.58 o 
   3   2   7     1490.75     1744.38     65.77 o 
   4   2   7      590.64      662.12     31.89 o 
   5   2   7      105.06       90.16     16.15 o 
   6   2   7     2582.42     2654.18     87.62 o 
   7   2   7     1550.07     1479.11     39.02 o 
   8   2   7      312.60      321.02     31.31 o 
   9   2   7      645.97      668.34     51.62 o 
  10   2   7      307.66      328.26     48.91 o 
  11   2   7       38.47       20.49     48.94 o 
  12   2   7       82.51       25.65     61.08 o 
  -9   3   7        5.62       55.06     56.37 o 
  -8   3   7       38.41       58.82     48.02 o 
  -7   3   7      188.09      187.30     46.62 o 
  -6   3   7       67.22       74.53     43.06 o 
  -5   3   7      103.05      110.20     42.99 o 
  -4   3   7      152.06      176.03     26.01 o 
  -3   3   7      911.10      943.90     37.31 o 
  -2   3   7      490.88      539.50     25.41 o 
  -1   3   7        0.15       -4.37     13.40 o 
   0   3   7     8661.55     8884.68    164.27 o 
   1   3   7     7339.57     8623.82    301.37 o 
   2   3   7        9.03       31.83     12.35 o 
   3   3   7     1251.64     1398.08     54.71 o 
   4   3   7     6439.33     7487.92    212.61 o 
   5   3   7       53.17       93.64     17.19 o 
   6   3   7       63.39       64.16     17.11 o 
   7   3   7     2185.12     2118.30    126.96 o 
   8   3   7       87.74      113.60     26.44 o 
   9   3   7       66.43       94.33     32.93 o 
  10   3   7      352.46      288.41     48.51 o 
  11   3   7      203.62      259.18     74.53 o 
  12   3   7        0.08      -13.27     60.98 o 
  -9   4   7       11.98        9.27     56.81 o 
  -8   4   7        0.03      -27.27     45.64 o 
  -7   4   7       79.71       88.72     41.91 o 
  -6   4   7        0.52       12.52     31.67 o 
  -5   4   7      342.23      343.43     40.70 o 
  -4   4   7      140.43      158.52     27.55 o 
  -3   4   7      471.63      519.22     32.60 o 
  -2   4   7     1251.46     1250.71     35.35 o 
  -1   4   7       55.76       63.51     17.22 o 
   0   4   7      920.01      983.13     61.51 o 
   1   4   7     5734.14     5452.73    100.01 o 
   2   4   7       26.33       24.02     13.09 o 
   3   4   7     1823.65     1932.36     47.42 o 
   4   4   7      310.01      321.95     20.56 o 
   5   4   7       23.14       29.94     15.31 o 
   6   4   7      275.74      291.02     22.99 o 
   7   4   7       32.39       54.49     19.00 o 
   8   4   7      184.37      216.92     35.29 o 
   9   4   7       12.95       14.96     28.88 o 
  10   4   7      150.87      137.35     36.46 o 
  11   4   7        1.12       30.57     44.95 o 
  12   4   7        0.32       57.37    105.20 o 
  -9   5   7        4.78       10.65     60.27 o 
  -8   5   7       23.20        8.09     48.74 o 
  -7   5   7       85.60      117.43     68.90 o 
  -6   5   7        0.14       15.92     33.35 o 
  -5   5   7        4.19        2.29     29.64 o 
  -4   5   7       52.09       63.54     25.66 o 
  -3   5   7        1.34       -4.29     20.03 o 
  -2   5   7      574.34      621.81     43.52 o 
  -1   5   7      386.42      446.79     27.84 o 
   0   5   7       68.46       67.48     16.90 o 
   1   5   7      105.85      118.78     18.28 o 
   2   5   7     1370.42     1349.96     56.34 o 
   3   5   7      165.39      180.26     17.94 o 
   4   5   7        8.33        8.36     14.10 o 
   5   5   7        0.10       -4.47     14.62 o 
   6   5   7      117.83      158.55     24.08 o 
   7   5   7      205.43      236.38     24.02 o 
   8   5   7      649.86      620.22     55.51 o 
   9   5   7       34.02       52.27     31.41 o 
  10   5   7      149.07      134.50     39.22 o 
  11   5   7      247.74      244.45     64.30 o 
  12   5   7        0.01      -56.09    107.34 o 
  -9   6   7       10.95      -15.32     63.34 o 
  -8   6   7       45.54       57.20     53.49 o 
  -7   6   7      152.03      125.70     49.94 o 
  -6   6   7       31.97       38.28     37.88 o 
  -5   6   7       33.45       66.71     32.65 o 
  -4   6   7        1.61        6.97     23.61 o 
  -3   6   7       11.02       10.68     21.75 o 
  -2   6   7      275.03      317.96     28.32 o 
  -1   6   7      238.29      263.91     25.17 o 
   0   6   7      240.64      271.84     26.73 o 
   1   6   7       17.69       34.73     13.14 o 
   2   6   7       16.07       11.11     15.20 o 
   3   6   7       21.93       25.19     15.39 o 
   4   6   7       74.90       78.80     16.61 o 
   5   6   7      415.75      461.59     25.98 o 
   6   6   7       19.24       19.88     18.47 o 
   7   6   7       16.85       17.73     19.78 o 
   8   6   7      131.99       88.31     27.99 o 
   9   6   7      150.68      114.00     47.52 o 
  10   6   7       88.40      153.28     57.05 o 
  11   6   7        1.13       10.08     60.81 o 
  12   6   7      128.27      226.86     82.82 o 
  -9   7   7        4.32       65.03     69.95 o 
  -8   7   7       13.89       30.39     55.37 o 
  -7   7   7       13.80       49.32     52.96 o 
  -6   7   7        0.95        1.69     38.49 o 
  -5   7   7       47.20       96.30     37.00 o 
  -4   7   7        2.97       16.92     25.58 o 
  -3   7   7       51.85       52.18     23.61 o 
  -2   7   7      103.01      104.23     22.88 o 
  -1   7   7      178.09      155.10     22.91 o 
   0   7   7       74.95       68.61     17.35 o 
   1   7   7       43.67       32.12     17.03 o 
   2   7   7       48.80       50.14     17.37 o 
   3   7   7      118.98      172.90     26.30 o 
   4   7   7      106.02      104.50     18.59 o 
   5   7   7      396.50      405.68     37.40 o 
   6   7   7      311.48      362.50     52.64 o 
   7   7   7       39.82       59.11     28.22 o 
   8   7   7        0.78       20.95     36.19 o 
   9   7   7       43.27      107.18     48.31 o 
  10   7   7       60.42        2.21     53.74 o 
  11   7   7       22.75       80.80     71.80 o 
  -9   8   7        2.06        5.29     71.42 o 
  -8   8   7       82.82      152.34     64.88 o 
  -7   8   7       39.77       74.62     53.74 o 
  -6   8   7        0.00       -6.39     40.37 o 
  -5   8   7       27.22       24.46     32.64 o 
  -4   8   7      565.11      606.97     41.34 o 
  -3   8   7       97.08      107.68     27.61 o 
  -2   8   7      358.63      392.92     32.67 o 
  -1   8   7      210.28      237.51     27.06 o 
   0   8   7        0.57       -4.85     17.83 o 
   1   8   7      258.88      266.89     24.88 o 
   2   8   7      140.41      147.76     22.04 o 
   3   8   7       15.38       28.37     18.08 o 
   4   8   7      150.25      160.26     20.62 o 
   5   8   7      323.01      393.08     65.74 o 
   6   8   7        6.26       -2.29     25.01 o 
   7   8   7       52.84       47.45     29.73 o 
   8   8   7        0.46       17.37     37.72 o 
   9   8   7      225.88      242.66     59.22 o 
  10   8   7       32.40       37.81     54.79 o 
  11   8   7        0.08        1.29     65.04 o 
  -9   9   7        5.20      -20.30     77.45 o 
  -8   9   7       34.21       45.37     67.17 o 
  -7   9   7        8.72       28.05     54.07 o 
  -6   9   7       60.65      102.31     49.68 o 
  -5   9   7      148.72      195.42     45.40 o 
  -4   9   7        0.10       10.77     27.28 o 
  -3   9   7        7.59        8.40     25.22 o 
  -2   9   7        1.13       -2.39     21.84 o 
  -1   9   7       67.10       36.39     22.17 o 
   0   9   7       43.56       40.94     21.01 o 
   1   9   7       27.89       19.58     19.08 o 
   2   9   7       18.25        7.60     18.51 o 
   3   9   7     1074.26     1062.53     55.69 o 
   4   9   7       14.53        7.29     22.48 o 
   5   9   7      400.70      377.21     36.48 o 
   6   9   7     1254.93     1161.70    131.82 o 
   7   9   7       53.14       81.26     35.05 o 
   8   9   7     1123.13     1329.31    285.22 o 
   9   9   7      994.93     1379.46    115.74 o 
  10   9   7      241.82      270.26    102.85 o 
  11   9   7       84.30       64.12     72.82 o 
  -8  10   7       64.53      124.77     74.78 o 
  -7  10   7       39.94       23.39     56.86 o 
  -6  10   7      178.47      185.09     55.48 o 
  -5  10   7      441.98      540.49     77.44 o 
  -4  10   7       33.35       34.19     32.57 o 
  -3  10   7      125.76      152.31     32.91 o 
  -2  10   7       21.42       24.61     24.81 o 
  -1  10   7       68.11       50.91     24.25 o 
   0  10   7        6.51      -11.63     22.00 o 
   1  10   7      310.68      327.75     32.44 o 
   2  10   7       87.77       73.73     25.09 o 
   3  10   7     1649.69     1524.82     76.10 o 
   4  10   7      522.97      458.00     38.95 o 
   5  10   7      746.01      722.97     98.20 o 
   6  10   7      659.30      688.63    131.31 o 
   7  10   7      211.33      250.11     65.87 o 
   8  10   7      343.99      359.99    103.42 o 
   9  10   7        3.42       -7.02     54.52 o 
  10  10   7      114.69      157.10     96.23 o 
  -8  11   7       59.67       91.60     76.42 o 
  -7  11   7       37.70       89.47     68.30 o 
  -6  11   7       60.70       95.92     56.52 o 
  -5  11   7       67.33       88.04     50.96 o 
  -4  11   7       63.23       79.64     37.67 o 
  -3  11   7       41.78       32.87     31.82 o 
  -2  11   7       22.89       11.52     26.60 o 
  -1  11   7      246.88      248.64     37.05 o 
   0  11   7      248.97      207.12     37.37 o 
   1  11   7       69.47       81.96     28.59 o 
   2  11   7      744.52      630.59     43.80 o 
   3  11   7      310.93      293.94     36.53 o 
   4  11   7       25.50       46.80     29.91 o 
   5  11   7      100.37      110.03     33.73 o 
   6  11   7      169.74      164.49     40.69 o 
   7  11   7       24.01       13.28     38.21 o 
   8  11   7      156.37      144.46     79.93 o 
   9  11   7      113.69       87.91     71.82 o 
  10  11   7        8.10       23.92     70.01 o 
  -7  12   7        9.07       22.98     68.86 o 
  -6  12   7       21.40        6.92     61.44 o 
  -5  12   7        1.37       31.55     54.12 o 
  -4  12   7        9.62       24.75     43.31 o 
  -3  12   7       30.56       14.42     37.70 o 
  -2  12   7       35.34       36.00     35.81 o 
  -1  12   7        0.40       -4.32     31.39 o 
   0  12   7       68.33       65.53     41.64 o 
   1  12   7      633.38      604.84     51.39 o 
   2  12   7       58.99       89.20     31.75 o 
   3  12   7       82.00       96.43     32.33 o 
   4  12   7        0.59       -0.13     33.27 o 
   5  12   7       35.16        2.33     36.31 o 
   6  12   7      502.89      437.95     52.61 o 
   7  12   7        1.58      -31.18     45.97 o 
   8  12   7       15.35       -4.04     55.87 o 
   9  12   7       61.66       72.61     66.69 o 
  -7  13   7       81.13       90.49     82.01 o 
  -6  13   7        0.73      -27.52     71.69 o 
  -5  13   7       41.35       16.80     68.90 o 
  -4  13   7       79.03       64.76     56.41 o 
  -3  13   7        2.76       18.21     45.35 o 
  -2  13   7       28.03       58.62     41.48 o 
  -1  13   7       51.28       38.38     35.30 o 
   0  13   7        0.03       -2.31     32.72 o 
   1  13   7        3.27        1.64     31.78 o 
   2  13   7      106.36       95.49     35.90 o 
   3  13   7       17.77       34.12     32.82 o 
   4  13   7       49.53       69.15     39.95 o 
   5  13   7        2.50        0.47     42.06 o 
   6  13   7       56.92      104.87     49.86 o 
   7  13   7      163.69      135.56     57.84 o 
   8  13   7       42.72        0.47     63.27 o 
  -6  14   7       22.32       42.57     86.41 o 
  -5  14   7        7.43        2.84     52.60 o 
  -4  14   7       22.66       56.22     55.76 o 
  -3  14   7       78.01       54.81     48.08 o 
  -2  14   7       38.47       59.11     47.12 o 
  -1  14   7        0.03      -15.46     38.17 o 
   0  14   7       56.70       45.63     37.10 o 
   1  14   7       13.91       -4.56     38.36 o 
   2  14   7        1.58       -7.73     37.66 o 
   3  14   7        0.00        1.88     39.94 o 
   4  14   7       35.73       46.84     45.16 o 
   5  14   7        9.40      -12.80     48.94 o 
   6  14   7       59.82       68.53     55.49 o 
   7  14   7       23.86       17.97     65.51 o 
  -5  15   7       27.61      -23.92     74.60 o 
  -4  15   7       14.10      -18.78     60.99 o 
  -3  15   7      148.77      168.83     61.33 o 
  -2  15   7       37.53       38.22     49.78 o 
  -1  15   7        1.37       21.94     46.26 o 
   0  15   7      165.57      146.45     51.49 o 
   1  15   7       19.19       11.17     41.99 o 
   2  15   7       11.29       26.54     46.35 o 
   3  15   7       61.79       42.23     51.46 o 
   4  15   7        2.43       25.27     52.54 o 
   5  15   7       51.18      104.10     61.26 o 
   6  15   7      145.42      150.11     66.54 o 
  -3  16   7       95.79      106.95     66.35 o 
  -2  16   7       27.34       56.98     59.64 o 
  -1  16   7       45.99       38.95     52.38 o 
   0  16   7       95.36       90.51     54.28 o 
   1  16   7       88.69       84.80     52.52 o 
   2  16   7       10.91        9.21     55.11 o 
   3  16   7        1.85      -15.32     56.34 o 
   4  16   7       97.83       91.03     66.56 o 
   5  16   7        2.01       17.68     70.50 o 
  -1  17   7        0.14      -10.17     65.17 o 
   0  17   7       62.36      102.13     61.88 o 
   1  17   7       14.72       -5.75     62.42 o 
   2  17   7        0.05      -22.50     63.91 o 
  -1 -10   8       44.25       45.14     66.80 o 
   0 -10   8        0.11       25.68     63.11 o 
   1 -10   8        0.16      -26.11     56.19 o 
   2 -10   8       96.78      111.11     77.16 o 
   3 -10   8        2.87      -18.07     58.10 o 
   4 -10   8       13.83       20.92     55.88 o 
   5 -10   8        0.00        0.54     61.69 o 
   6 -10   8       27.20      -10.44     65.42 o 
  -2  -9   8        2.81        1.81     63.16 o 
  -1  -9   8       35.91       39.35     57.60 o 
   0  -9   8       53.83       49.57     54.18 o 
   1  -9   8        3.90       -2.42     48.67 o 
   2  -9   8       18.07      -13.41     61.14 o 
   3  -9   8      212.61      153.51     54.43 o 
   4  -9   8        1.47      -11.18     51.23 o 
   5  -9   8       23.19       15.73     57.26 o 
   6  -9   8      213.19      181.91     80.08 o 
   7  -9   8        4.06        5.09     54.60 o 
  -4  -8   8       27.16        9.82    170.97 o 
  -3  -8   8      155.49      158.18     67.23 o 
  -2  -8   8      110.23      115.94     60.77 o 
  -1  -8   8       16.33       50.88     53.19 o 
   0  -8   8      231.77      175.77     53.76 o 
   1  -8   8      189.78      199.98     52.16 o 
   2  -8   8        2.38       85.25    177.17 o 
   3  -8   8      533.07      467.22    122.43 o 
   4  -8   8      151.95      170.81     53.83 o 
   5  -8   8       80.56       47.22     42.43 o 
   6  -8   8      233.80      295.64     58.39 o 
   7  -8   8       28.49       60.85     47.71 o 
   8  -8   8      485.79      503.75     64.83 o 
  -5  -7   8      208.98      173.25    162.29 o 
  -4  -7   8       20.44      -13.38    153.75 o 
  -3  -7   8      327.99      378.37     68.64 o 
  -2  -7   8      116.80       71.01     54.08 o 
  -1  -7   8      149.02      171.08     49.98 o 
   0  -7   8       93.92       55.99     39.62 o 
   1  -7   8       74.59       97.39     66.05 o 
   2  -7   8       17.57       -7.23     40.29 o 
   3  -7   8      208.72      192.03     45.10 o 
   4  -7   8       14.92        5.06     33.94 o 
   5  -7   8      562.01      510.69     48.61 o 
   6  -7   8        1.15       25.46     39.17 o 
   7  -7   8       43.81       37.29     42.15 o 
   8  -7   8      200.61      163.81     51.08 o 
   9  -7   8       19.05       74.61     57.70 o 
  -5  -6   8       37.59       57.88     66.10 o 
  -4  -6   8        3.75      -71.18    124.99 o 
  -3  -6   8       50.96       61.98     53.68 o 
  -2  -6   8       92.59       62.98     47.90 o 
  -1  -6   8      141.15       77.34     41.07 o 
   0  -6   8      131.46      100.28     41.27 o 
   1  -6   8       16.88       52.84     32.77 o 
   2  -6   8     1094.90     1016.12     52.70 o 
   3  -6   8      487.79      389.34     66.01 o 
   4  -6   8      126.27      136.93     34.78 o 
   5  -6   8      332.90      277.81     40.86 o 
   6  -6   8       41.29       20.55     34.67 o 
   7  -6   8        3.49       -0.91     36.18 o 
   8  -6   8        0.51       -5.89     36.36 o 
   9  -6   8       47.65       23.72     49.70 o 
  10  -6   8       19.43      -12.67     57.00 o 
  -6  -5   8        1.03       36.88     57.54 o 
  -5  -5   8      209.06      229.42     55.60 o 
  -4  -5   8        0.11       -1.04     43.33 o 
  -3  -5   8      136.06      109.63     40.50 o 
  -2  -5   8        0.00       11.78     39.60 o 
  -1  -5   8       76.96       52.15     33.90 o 
   0  -5   8       93.87       77.80     32.41 o 
   1  -5   8      643.44      654.17     49.96 o 
   2  -5   8      215.47      229.92     33.78 o 
   3  -5   8       84.86       77.12     30.65 o 
   4  -5   8      312.61      332.03     38.23 o 
   5  -5   8       80.02       96.82     31.98 o 
   6  -5   8      192.15      198.12     36.65 o 
   7  -5   8      988.58      959.16     78.93 o 
   8  -5   8       32.44       73.69     34.92 o 
   9  -5   8       30.83       16.16     46.64 o 
  10  -5   8       83.75       90.53     55.04 o 
  -7  -4   8        0.66      -19.79     72.32 o 
  -6  -4   8       47.38       54.60     55.00 o 
  -5  -4   8       13.94        9.39     44.02 o 
  -4  -4   8       79.94       87.06     41.54 o 
  -3  -4   8      281.41      334.56     34.03 o 
  -2  -4   8      159.68      157.07     28.48 o 
  -1  -4   8        6.16       -4.66     28.99 o 
   0  -4   8       93.66       61.68     31.01 o 
   1  -4   8       86.54       94.07     35.76 o 
   2  -4   8      132.81      119.53     29.56 o 
   3  -4   8       65.29       80.59     29.52 o 
   4  -4   8      163.23      174.12     30.75 o 
   5  -4   8      390.18      433.09     39.19 o 
   6  -4   8        1.55       -4.57     26.82 o 
   7  -4   8      146.39      154.10     30.33 o 
   8  -4   8     1985.54     1719.93     68.67 o 
   9  -4   8       19.34       23.88     42.87 o 
  10  -4   8      348.94      292.12     58.53 o 
  11  -4   8      662.47      632.21     83.14 o 
  -7  -3   8      412.66      363.30     78.16 o 
  -6  -3   8        3.04       13.24     56.23 o 
  -5  -3   8      229.51      192.31     43.46 o 
  -4  -3   8       99.41       88.29     34.16 o 
  -3  -3   8       69.89       72.78     26.14 o 
  -2  -3   8       21.50        3.96     22.25 o 
  -1  -3   8       59.52       76.35     22.31 o 
   0  -3   8      512.37      505.88     41.65 o 
   1  -3   8      133.69      130.31     30.21 o 
   2  -3   8       44.14       22.14     24.19 o 
   3  -3   8        0.28      -12.63     21.37 o 
   4  -3   8      171.90      170.19     31.22 o 
   5  -3   8     1380.00     1364.68    123.79 o 
   6  -3   8       72.96       91.82     28.17 o 
   7  -3   8     1075.33      947.72     43.60 o 
   8  -3   8     2240.10     2012.36    119.51 o 
   9  -3   8      153.07      116.47     42.73 o 
  10  -3   8      119.74       87.22     49.85 o 
  11  -3   8       29.69       14.40     57.48 o 
  -8  -2   8        5.43       11.39     71.75 o 
  -7  -2   8        7.25        9.88     50.32 o 
  -6  -2   8      356.96      427.95    169.69 o 
  -5  -2   8      141.51      162.04     39.54 o 
  -4  -2   8      388.48      329.74     47.79 o 
  -3  -2   8      677.59      673.40     48.92 o 
  -2  -2   8      814.66      751.57     50.03 o 
  -1  -2   8       20.31       38.69     19.54 o 
   0  -2   8      813.56      775.49     33.80 o 
   1  -2   8      293.84      288.16     33.22 o 
   2  -2   8      378.19      430.72     36.19 o 
   3  -2   8       25.67       43.05     23.54 o 
   4  -2   8       13.48       17.48     21.78 o 
   5  -2   8       17.20       17.44     22.46 o 
   6  -2   8       55.77       78.36     24.41 o 
   7  -2   8        0.63       -2.87     22.37 o 
   8  -2   8      386.53      437.47     38.22 o 
   9  -2   8      650.04      570.50     62.71 o 
  10  -2   8       73.02       91.88     49.55 o 
  11  -2   8      390.76      378.27     66.76 o 
  12  -2   8      429.37      374.73     72.20 o 
  -8  -1   8       43.20        9.90     54.02 o 
  -7  -1   8        0.57       -0.98     46.35 o 
  -6  -1   8      158.15      123.43     71.04 o 
  -5  -1   8      188.68      207.83     63.99 o 
  -4  -1   8       49.61       33.53     28.73 o 
  -3  -1   8      136.94      127.23     24.29 o 
  -2  -1   8      534.15      492.69     30.15 o 
  -1  -1   8      120.84       89.00     20.78 o 
   0  -1   8       52.63       53.00     18.57 o 
   1  -1   8       43.20       53.21     17.74 o 
   2  -1   8      852.02      890.88     50.17 o 
   3  -1   8       42.96       17.56     20.81 o 
   4  -1   8       65.06       70.92     23.73 o 
   5  -1   8     1220.27     1153.94     86.74 o 
   6  -1   8        9.00       32.01     21.13 o 
   7  -1   8       60.64       50.91     24.28 o 
   8  -1   8       75.20       65.81     28.78 o 
   9  -1   8      135.34      132.17     42.52 o 
  10  -1   8        2.26       32.57     45.18 o 
  11  -1   8       10.40      -42.13     50.50 o 
  12  -1   8       43.33       67.87     64.78 o 
  -8   0   8       81.22      112.66     56.90 o 
  -7   0   8       39.21       23.01     44.29 o 
  -6   0   8        4.59       -6.29     36.59 o 
  -5   0   8       46.57       48.65     33.68 o 
  -4   0   8      115.45      146.13     60.65 o 
  -3   0   8      556.15      580.83     32.56 o 
  -2   0   8       73.32       71.40     21.88 o 
  -1   0   8        8.38      -12.10     17.08 o 
   0   0   8      999.57      914.07     55.23 o 
   1   0   8      475.92      467.45     26.10 o 
   2   0   8      166.85      147.49     18.44 o 
   3   0   8       76.06      110.21     18.99 o 
   4   0   8       20.96       34.52     20.18 o 
   5   0   8      366.38      350.43     28.56 o 
   6   0   8       13.67       20.73     21.25 o 
   7   0   8        9.42       16.48     23.53 o 
   8   0   8      339.95      393.47     63.72 o 
   9   0   8       10.54      -16.80     36.56 o 
  10   0   8       79.80      103.87     47.42 o 
  11   0   8        2.29      -33.26     51.59 o 
  12   0   8      411.85      420.94     74.40 o 
  -8   1   8        6.75      -14.38     51.88 o 
  -7   1   8      226.37      218.41     49.51 o 
  -6   1   8       46.25       56.82     39.40 o 
  -5   1   8      500.30      467.31     56.30 o 
  -4   1   8       88.19       83.39     60.36 o 
  -3   1   8       31.93       37.85     21.66 o 
  -2   1   8      300.54      331.37     32.40 o 
  -1   1   8      299.76      311.26     24.99 o 
   0   1   8      436.39      461.07     25.89 o 
   1   1   8       85.43      138.92     18.56 o 
   2   1   8      314.31      301.30     27.86 o 
   3   1   8        6.42       16.80     15.87 o 
   4   1   8     1691.12     1762.65     75.37 o 
   5   1   8      218.59      270.67     21.65 o 
   6   1   8      347.26      395.84     31.76 o 
   7   1   8      313.03      301.58     29.48 o 
   8   1   8      363.47      398.00     35.31 o 
   9   1   8       53.10        8.19     36.97 o 
  10   1   8       25.78       37.41     43.85 o 
  11   1   8        0.81      -31.25     51.41 o 
  12   1   8       10.25       11.99     62.16 o 
  -9   2   8       18.41       -0.37     60.69 o 
  -8   2   8      118.29       80.76     54.43 o 
  -7   2   8        0.34       -3.42     43.05 o 
  -6   2   8        0.49       26.76     35.67 o 
  -5   2   8       20.72       10.10     30.74 o 
  -4   2   8     1505.98     1526.81     64.19 o 
  -3   2   8        0.12       22.32     20.88 o 
  -2   2   8      499.79      463.67     32.25 o 
  -1   2   8     3233.73     3193.12     86.57 o 
   0   2   8       14.25       33.02     16.34 o 
   1   2   8       38.06       54.82     15.76 o 
   2   2   8     2514.57     2569.70    175.10 o 
   3   2   8        2.84       15.20     14.64 o 
   4   2   8      921.57     1027.00     36.08 o 
   5   2   8      729.28      748.42     36.47 o 
   6   2   8      490.27      549.68     32.71 o 
   7   2   8        0.05       -0.27     21.86 o 
   8   2   8        0.01      -17.78     25.72 o 
   9   2   8      917.79      890.75     59.63 o 
  10   2   8       16.10        7.19     41.44 o 
  11   2   8        2.62       -9.05     50.54 o 
  12   2   8      342.64      268.08     70.38 o 
  -9   3   8       17.92       57.31     63.64 o 
  -8   3   8       44.23       21.21     54.36 o 
  -7   3   8      156.14      111.56     56.59 o 
  -6   3   8        1.73       -0.86     36.86 o 
  -5   3   8        0.57      -22.43     29.41 o 
  -4   3   8      988.19      943.99     78.12 o 
  -3   3   8        3.71       -1.40     20.52 o 
  -2   3   8      274.66      235.96     57.73 o 
  -1   3   8      110.31      167.67     31.94 o 
   0   3   8      399.21      389.57     22.85 o 
   1   3   8      971.74      967.23     40.31 o 
   2   3   8      158.97      165.00     18.49 o 
   3   3   8     2139.59     2125.22     87.97 o 
   4   3   8      312.83      358.50     29.26 o 
   5   3   8       73.68       98.51     18.34 o 
   6   3   8      404.29      438.51     53.63 o 
   7   3   8      437.55      517.60     53.22 o 
   8   3   8      377.65      402.25     40.48 o 
   9   3   8        3.39      -10.71     34.90 o 
  10   3   8       13.66       32.91     42.80 o 
  11   3   8       55.24       56.57     52.23 o 
  12   3   8        0.08       39.09     65.93 o 
  -9   4   8       40.02       11.56     64.19 o 
  -8   4   8       54.74       34.70     52.16 o 
  -7   4   8        8.04       27.17     43.70 o 
  -6   4   8        1.40       16.96     37.82 o 
  -5   4   8      682.79      576.42    119.65 o 
  -4   4   8        4.56       -8.78     24.14 o 
  -3   4   8       41.08       46.56     22.15 o 
  -2   4   8     1568.71     1648.34    130.20 o 
  -1   4   8     1007.33     1127.38     41.23 o 
   0   4   8        5.27        3.90     15.56 o 
   1   4   8      662.75      679.65     31.34 o 
   2   4   8      160.45      188.59     18.20 o 
   3   4   8        3.29       20.51     14.70 o 
   4   4   8      265.73      313.56     22.31 o 
   5   4   8      131.43      120.28     19.13 o 
   6   4   8      104.04      119.99     21.24 o 
   7   4   8      183.59      214.98     24.42 o 
   8   4   8       71.89       98.55     25.47 o 
   9   4   8      337.30      402.90     40.73 o 
  10   4   8      313.42      363.30    103.99 o 
  11   4   8      255.18      242.76     71.82 o 
  12   4   8        0.01      -25.69     67.93 o 
  -9   5   8        8.69       25.95     66.85 o 
  -8   5   8      147.83       84.23     56.50 o 
  -7   5   8       85.97      100.13     49.91 o 
  -6   5   8      352.02      439.65     55.41 o 
  -5   5   8      272.35      336.29     46.89 o 
  -4   5   8       24.34       33.64     26.85 o 
  -3   5   8      611.85      717.17     40.23 o 
  -2   5   8       64.46       58.95     22.21 o 
  -1   5   8      104.85      140.56     22.83 o 
   0   5   8     2562.05     2399.18     59.63 o 
   1   5   8       35.71       61.29     17.50 o 
   2   5   8       52.91       77.59     17.12 o 
   3   5   8     3953.12     3627.20    111.57 o 
   4   5   8      104.86      111.55     18.68 o 
   5   5   8       14.16       24.92     16.76 o 
   6   5   8      404.00      468.63     35.55 o 
   7   5   8       46.16       44.10     20.87 o 
   8   5   8      118.18      103.67     30.11 o 
   9   5   8        4.99       -7.79     31.19 o 
  10   5   8       15.81       -8.48     36.73 o 
  11   5   8       20.11       39.01     92.82 o 
  12   5   8       47.01       53.10    108.76 o 
  -9   6   8      259.17      239.06     78.00 o 
  -8   6   8        6.23      -25.19     56.12 o 
  -7   6   8        3.62       14.17     48.22 o 
  -6   6   8     1115.15     1217.84     75.21 o 
  -5   6   8      118.82      156.72     42.06 o 
  -4   6   8       43.04       36.47     27.59 o 
  -3   6   8      210.46      186.08     28.84 o 
  -2   6   8       24.67       44.33     21.66 o 
  -1   6   8      287.10      247.09     35.15 o 
   0   6   8      118.04       52.63     18.79 o 
   1   6   8      108.14      117.00     19.87 o 
   2   6   8      423.60      464.58     38.93 o 
   3   6   8       41.65       23.17     16.93 o 
   4   6   8      271.34      293.93     28.57 o 
   5   6   8        1.25      -10.16     16.81 o 
   6   6   8      120.27      163.10     23.08 o 
   7   6   8      518.43      578.96     38.20 o 
   8   6   8      231.95      271.08     34.84 o 
   9   6   8        2.43       13.25     33.80 o 
  10   6   8      121.04       85.88     58.38 o 
  11   6   8      116.85      123.53     68.45 o 
  12   6   8        4.46      -30.61    116.45 o 
  -9   7   8       41.93       56.12     74.07 o 
  -8   7   8        2.61      -23.65     61.05 o 
  -7   7   8        3.57        7.72     50.85 o 
  -6   7   8      277.15      323.58     93.67 o 
  -5   7   8       56.24       81.26     40.34 o 
  -4   7   8      207.47      209.13     33.85 o 
  -3   7   8       35.23       68.53     26.90 o 
  -2   7   8      164.01      179.91     27.40 o 
  -1   7   8      216.23      236.66     26.81 o 
   0   7   8      255.70      233.26     30.08 o 
   1   7   8      121.62      141.14     24.61 o 
   2   7   8        7.40       57.13     48.69 o 
   3   7   8       21.55       20.44     17.40 o 
   4   7   8      936.48      901.06     33.19 o 
   5   7   8      123.76      123.08     21.66 o 
   6   7   8       46.65       60.57     21.26 o 
   7   7   8      585.89      604.54     35.18 o 
   8   7   8       33.26       32.35     41.50 o 
   9   7   8      387.20      464.25    109.40 o 
  10   7   8      231.99      296.66     91.47 o 
  11   7   8      104.87       62.20     70.88 o 
  -8   8   8       37.70       73.82     67.06 o 
  -7   8   8       75.59      139.27     59.07 o 
  -6   8   8       67.06       51.92     52.01 o 
  -5   8   8       42.45       71.88     41.95 o 
  -4   8   8       98.31      111.65     34.29 o 
  -3   8   8       49.72       49.10     26.76 o 
  -2   8   8      176.52      178.09     28.84 o 
  -1   8   8      376.98      407.96     32.90 o 
   0   8   8      183.45      139.80     24.68 o 
   1   8   8        7.87       -3.97     19.63 o 
   2   8   8        7.89        3.19     19.99 o 
   3   8   8      394.44      428.09     28.25 o 
   4   8   8      166.42      147.26     21.61 o 
   5   8   8       17.17       32.60     20.30 o 
   6   8   8       31.64       27.18     26.23 o 
   7   8   8      108.11      140.16     33.54 o 
   8   8   8       95.51      110.27     44.14 o 
   9   8   8      949.17      955.41    340.88 o 
  10   8   8      136.50      143.66     63.54 o 
  11   8   8      100.02      137.62     77.80 o 
  -8   9   8       72.53      119.37     72.81 o 
  -7   9   8        2.09       18.04     58.63 o 
  -6   9   8       14.86      -25.97     48.80 o 
  -5   9   8        8.51        1.00     42.72 o 
  -4   9   8      157.47      150.49     37.70 o 
  -3   9   8       97.64       79.17     29.30 o 
  -2   9   8      274.07      273.14     32.68 o 
  -1   9   8        3.05        9.25     20.91 o 
   0   9   8      127.31       90.36     25.02 o 
   1   9   8      215.82      214.05     28.05 o 
   2   9   8        7.76       18.82     20.92 o 
   3   9   8      195.75      196.27     25.56 o 
   4   9   8       54.72       39.84     23.36 o 
   5   9   8      215.46      258.96     32.87 o 
   6   9   8      964.83      909.27     82.25 o 
   7   9   8       30.92       45.21     34.04 o 
   8   9   8      117.06       94.59     48.71 o 
   9   9   8        6.62       -2.78     51.45 o 
  10   9   8        1.67      -46.71     61.36 o 
  11   9   8        3.67      -10.83     77.05 o 
  -8  10   8       17.14       -4.21     76.21 o 
  -7  10   8        0.03       15.92     61.10 o 
  -6  10   8      103.40      142.64     56.73 o 
  -5  10   8      171.74      209.41     89.69 o 
  -4  10   8       22.57       15.57     34.50 o 
  -3  10   8      252.38      260.92     38.32 o 
  -2  10   8       94.30      127.51     29.42 o 
  -1  10   8      739.57      725.08     42.64 o 
   0  10   8        0.06       12.61     24.77 o 
   1  10   8      491.52      452.09     45.26 o 
   2  10   8      314.46      261.51     33.93 o 
   3  10   8       70.49       72.45     25.70 o 
   4  10   8      166.24      108.23     29.27 o 
   5  10   8        0.36        5.52     27.72 o 
   6  10   8       44.23       19.54     31.49 o 
   7  10   8       29.78       50.87     37.87 o 
   8  10   8      314.32      381.33    109.83 o 
   9  10   8      154.73      113.82     62.47 o 
  10  10   8       23.56       44.21     68.82 o 
  -7  11   8        1.59       -9.73     67.29 o 
  -6  11   8       45.56       -0.95     57.25 o 
  -5  11   8      192.77      174.24     54.88 o 
  -4  11   8      103.85      147.20     42.28 o 
  -3  11   8        5.19       -0.86     32.91 o 
  -2  11   8        1.40        6.70     28.33 o 
  -1  11   8       75.08       49.05     28.38 o 
   0  11   8      339.17      306.44     39.95 o 
   1  11   8       62.41       33.93     26.26 o 
   2  11   8      531.10      491.40     44.80 o 
   3  11   8       14.18       22.72     25.65 o 
   4  11   8        1.79        3.49     26.14 o 
   5  11   8      252.93      214.28     38.78 o 
   6  11   8       63.92       45.93     37.59 o 
   7  11   8      161.89      206.16     46.69 o 
   8  11   8       63.13       48.21     54.87 o 
   9  11   8        0.78      -48.90     59.51 o 
  10  11   8      198.42      309.71     79.73 o 
  -7  12   8       80.13      121.63     79.60 o 
  -6  12   8       94.04       92.04     68.76 o 
  -5  12   8      683.22      716.42     81.43 o 
  -4  12   8      324.66      367.17     75.50 o 
  -3  12   8      112.11       86.51     39.61 o 
  -2  12   8      395.70      301.20     48.95 o 
  -1  12   8       72.74       72.80     33.43 o 
   0  12   8      668.18      648.58     64.70 o 
   1  12   8       90.45       74.73     33.18 o 
   2  12   8       36.40       52.49     31.94 o 
   3  12   8      852.47      654.79     53.71 o 
   4  12   8      209.98      145.43     41.48 o 
   5  12   8      131.76      129.82     38.13 o 
   6  12   8      386.82      340.20     53.02 o 
   7  12   8        0.06       -2.44     44.78 o 
   8  12   8      139.19       88.75     68.05 o 
   9  12   8      170.61      221.57    139.73 o 
  -6  13   8       64.42       57.99     77.01 o 
  -5  13   8       13.71        7.40     68.90 o 
  -4  13   8        8.24       45.39     54.43 o 
  -3  13   8      371.55      284.76     57.54 o 
  -2  13   8       93.55       66.05     42.63 o 
  -1  13   8        1.96       20.60     38.13 o 
   0  13   8      269.90      212.99     41.63 o 
   1  13   8      142.30       66.25     36.50 o 
   2  13   8        2.93       14.63     33.93 o 
   3  13   8      241.40      261.20     46.77 o 
   4  13   8        0.00      -10.39     36.56 o 
   5  13   8       17.97       15.58     43.16 o 
   6  13   8       14.38        4.08     46.25 o 
   7  13   8       71.14      101.82     55.32 o 
   8  13   8       16.56        3.66     64.65 o 
  -5  14   8      303.68      247.14     85.84 o 
  -4  14   8       79.99       59.71     64.43 o 
  -3  14   8       87.22       50.05     52.54 o 
  -2  14   8       33.83       84.52     51.25 o 
  -1  14   8       28.72       18.44     64.92 o 
   0  14   8      381.60      276.25     49.27 o 
   1  14   8      510.92      421.76     53.20 o 
   2  14   8      241.00      163.43     52.60 o 
   3  14   8       35.22       46.96     40.83 o 
   4  14   8      537.07      443.31     69.26 o 
   5  14   8      331.60      287.59     60.59 o 
   6  14   8        9.32        5.69     54.00 o 
   7  14   8      173.42      138.59     65.84 o 
  -4  15   8       39.78        0.54     66.32 o 
  -3  15   8        2.52       17.12     58.70 o 
  -2  15   8      281.44      275.90     59.76 o 
  -1  15   8      144.47       45.83     48.72 o 
   0  15   8        4.67       12.87     44.30 o 
   1  15   8      319.61      211.77     52.42 o 
   2  15   8       15.94       -2.50     44.68 o 
   3  15   8       35.43       41.28     47.72 o 
   4  15   8       10.42       25.74     53.97 o 
   5  15   8       48.52       67.76     60.81 o 
   6  15   8        0.00      -18.82     64.57 o 
  -3  16   8       11.90       17.69     64.18 o 
  -2  16   8       12.85       14.73     56.83 o 
  -1  16   8       41.88      -25.00     51.93 o 
   0  16   8        0.19       -9.87     52.40 o 
   1  16   8       38.57       -4.59     49.68 o 
   2  16   8      129.35       73.80     53.11 o 
   3  16   8        3.25      -17.53     54.26 o 
   4  16   8       53.94       51.52     60.75 o 
   5  16   8        2.85      -13.94     66.48 o 
   0  17   8       32.74       10.65     60.29 o 
   1  17   8        2.21      -15.13     56.34 o 
   2  17   8        5.89        4.23     62.22 o 
  -1  -9   9        5.27      -20.05     66.53 o 
   0  -9   9        0.56       48.93     63.13 o 
   1  -9   9        0.10      -42.30     70.61 o 
   2  -9   9       21.00       16.31     57.21 o 
   3  -9   9       55.39       68.08     60.67 o 
   4  -9   9      122.22       94.46     62.80 o 
   5  -9   9       19.24      -11.04     57.88 o 
   6  -9   9        9.83       64.61     68.43 o 
  -2  -8   9        2.84      -35.07     63.02 o 
  -1  -8   9       76.60      150.44     66.31 o 
   0  -8   9       91.73       51.51     67.34 o 
   1  -8   9        3.10       18.08     53.99 o 
   2  -8   9      219.12      195.59     60.65 o 
   3  -8   9       58.69       77.43     52.60 o 
   4  -8   9       60.89       62.94     54.74 o 
   5  -8   9      443.79      486.03     85.69 o 
   6  -8   9        6.22       12.84     49.31 o 
   7  -8   9       28.02       26.62     54.42 o 
  -4  -7   9      191.49      323.87    188.63 o 
  -3  -7   9        1.87      -19.68     66.05 o 
  -2  -7   9        1.18       -6.13     59.99 o 
  -1  -7   9      811.85      726.72     75.67 o 
   0  -7   9       49.41      123.08     53.00 o 
   1  -7   9      166.83      174.18     54.90 o 
   2  -7   9      236.14      248.85     56.71 o 
   3  -7   9       30.90       67.92     43.97 o 
   4  -7   9        9.23        3.11     38.91 o 
   5  -7   9       69.84       64.73     44.00 o 
   6  -7   9      418.28      517.84    112.02 o 
   7  -7   9       58.47       61.52     49.22 o 
   8  -7   9      102.00       79.69     54.53 o 
   9  -7   9      170.75      200.69     68.24 o 
  -4  -6   9      168.79      208.13    178.66 o 
  -3  -6   9       18.64      125.68     66.21 o 
  -2  -6   9       38.55       89.11     57.52 o 
  -1  -6   9      305.19      370.88     60.77 o 
   0  -6   9       53.23       30.23     43.68 o 
   1  -6   9       15.06       12.56     37.00 o 
   2  -6   9      208.15      246.33     46.03 o 
   3  -6   9      140.14      146.79     40.67 o 
   4  -6   9      100.70       89.74     38.26 o 
   5  -6   9      680.75      564.82     52.63 o 
   6  -6   9       62.44       29.74     43.26 o 
   7  -6   9       90.20       60.72     45.37 o 
   8  -6   9      520.21      446.09     53.63 o 
   9  -6   9      103.17      241.25     62.10 o 
  -4  -5   9       68.67      100.22    150.19 o 
  -3  -5   9        0.40      -47.99     55.24 o 
  -2  -5   9      260.04      264.53     56.43 o 
  -1  -5   9        3.82        2.14     36.55 o 
   0  -5   9      142.09       81.72     37.72 o 
   1  -5   9      407.55      324.97     44.71 o 
   2  -5   9       98.83       48.05     32.30 o 
   3  -5   9      622.57      665.97     51.45 o 
   4  -5   9        0.52       13.41     33.31 o 
   5  -5   9        3.26        5.35     32.27 o 
   6  -5   9      362.81      373.87     49.99 o 
   7  -5   9       60.21       43.15     39.08 o 
   8  -5   9        4.16       23.07     36.99 o 
   9  -5   9       14.68       35.70     52.47 o 
  10  -5   9      136.42      106.70     60.38 o 
  -6  -4   9      176.85      214.11     81.43 o 
  -5  -4   9        3.19        0.85     63.63 o 
  -4  -4   9       28.91       87.98     61.50 o 
  -3  -4   9     1276.13     1128.60    135.23 o 
  -2  -4   9      216.64      284.02     47.66 o 
  -1  -4   9       32.77       38.58     36.09 o 
   0  -4   9      455.39      450.07     47.42 o 
   1  -4   9      243.49      246.95     39.39 o 
   2  -4   9      129.67      117.96     33.81 o 
   3  -4   9      143.51      169.34     34.79 o 
   4  -4   9      220.29      253.76     38.53 o 
   5  -4   9      164.19      149.71     36.21 o 
   6  -4   9       70.37       62.66     33.16 o 
   7  -4   9       30.26       51.92     30.00 o 
   8  -4   9      511.19      446.48     43.99 o 
   9  -4   9       24.21       14.95     45.08 o 
  10  -4   9       35.85       27.02     53.36 o 
  11  -4   9      381.70      361.64    120.15 o 
  -6  -3   9        0.00        9.40     63.63 o 
  -5  -3   9      392.73      360.15     61.29 o 
  -4  -3   9      611.08      486.29    160.79 o 
  -3  -3   9      248.08      303.73     60.04 o 
  -2  -3   9       10.95       -2.10     26.29 o 
  -1  -3   9       19.91       55.57     32.33 o 
   0  -3   9     1172.24     1111.74     56.86 o 
   1  -3   9     1947.23     1770.88     98.13 o 
   2  -3   9     1127.65     1087.49     53.29 o 
   3  -3   9        0.33        1.51     27.73 o 
   4  -3   9     1975.69     2329.86    185.59 o 
   5  -3   9     2797.08     2712.12    143.13 o 
   6  -3   9      181.67      190.73     35.23 o 
   7  -3   9     2223.24     2102.72     63.54 o 
   8  -3   9     1183.95     1116.77     53.85 o 
   9  -3   9       93.94       67.98     48.47 o 
  10  -3   9      766.69      684.56     68.75 o 
  11  -3   9      296.43      221.45     67.98 o 
  -7  -2   9        2.16       16.37     69.33 o 
  -6  -2   9       47.98       27.75     51.21 o 
  -5  -2   9       41.64       28.41     43.57 o 
  -4  -2   9       72.82       94.76     40.03 o 
  -3  -2   9      505.81      508.73     76.02 o 
  -2  -2   9     2420.04     2320.41    148.76 o 
  -1  -2   9     2437.81     2419.43    121.04 o 
   0  -2   9      209.94      231.45     35.72 o 
   1  -2   9     4044.26     3925.02    139.31 o 
   2  -2   9     2527.23     2456.22    115.67 o 
   3  -2   9      639.85      678.12     86.92 o 
   4  -2   9      804.72      975.79     58.20 o 
   5  -2   9      513.81      595.01     39.79 o 
   6  -2   9      139.00      130.56     28.64 o 
   7  -2   9       52.72       43.44     26.38 o 
   8  -2   9        0.00       -7.63     30.54 o 
   9  -2   9        0.17        6.39     40.75 o 
  10  -2   9      232.71      318.01     61.55 o 
  11  -2   9      103.61      131.47     60.95 o 
  -7  -1   9       80.26       16.59     53.11 o 
  -6  -1   9      305.96      287.18    105.13 o 
  -5  -1   9       17.65       30.90     42.09 o 
  -4  -1   9       40.13       57.19     37.73 o 
  -3  -1   9      120.71      110.50     31.94 o 
  -2  -1   9       42.28       79.63     25.45 o 
  -1  -1   9      207.26      187.64     25.85 o 
   0  -1   9        6.68        2.01     19.78 o 
   1  -1   9      842.72      923.15     72.73 o 
   2  -1   9     3985.83     4176.48    160.81 o 
   3  -1   9      821.37      991.01    172.31 o 
   4  -1   9       84.13      114.55     27.50 o 
   5  -1   9      760.34      904.96     92.98 o 
   6  -1   9     1347.09     1336.65    117.46 o 
   7  -1   9      396.06      441.35     36.67 o 
   8  -1   9      149.72      249.08     37.61 o 
   9  -1   9        1.30      -14.34     44.24 o 
  10  -1   9      243.98      253.56     68.33 o 
  11  -1   9      343.89      310.22     66.41 o 
  12  -1   9      122.07      221.67     74.44 o 
  -8   0   9       18.81       15.43     61.55 o 
  -7   0   9       92.75       64.66     52.55 o 
  -6   0   9      142.93      134.73     67.55 o 
  -5   0   9        3.67        6.51     38.52 o 
  -4   0   9      264.46      289.77     43.71 o 
  -3   0   9      169.82      154.36     30.43 o 
  -2   0   9        6.32       11.60     23.17 o 
  -1   0   9      270.06      268.09     27.46 o 
   0   0   9        0.17       -2.68     18.79 o 
   1   0   9        3.57       11.96     18.16 o 
   2   0   9      870.98     1016.05     90.17 o 
   3   0   9      167.14      242.34     31.07 o 
   4   0   9     1250.12     1385.07    115.21 o 
   5   0   9      147.03      156.84     25.53 o 
   6   0   9      272.21      281.21     30.84 o 
   7   0   9     1993.21     1919.42     58.61 o 
   8   0   9      544.18      548.42     43.22 o 
   9   0   9     1007.14      983.03    132.47 o 
  10   0   9      557.23      500.97     74.67 o 
  11   0   9        4.02       12.41     56.64 o 
  12   0   9      464.80      330.32     74.90 o 
  -8   1   9        2.94      -15.37     58.02 o 
  -7   1   9       15.12        6.01     49.96 o 
  -6   1   9       30.08       14.40     40.60 o 
  -5   1   9      208.15      178.48     76.80 o 
  -4   1   9        0.34        6.78     30.15 o 
  -3   1   9       33.24       13.70     24.74 o 
  -2   1   9      182.38      196.72     28.22 o 
  -1   1   9       68.17       72.78     22.92 o 
   0   1   9      376.75      446.53     28.98 o 
   1   1   9      109.81       93.62     20.08 o 
   2   1   9      723.48      641.37     34.04 o 
   3   1   9      441.62      480.01     42.31 o 
   4   1   9      604.71      638.80     34.13 o 
   5   1   9      235.82      238.57     27.82 o 
   6   1   9     1161.15     1118.64     44.73 o 
   7   1   9      142.77      139.16     29.28 o 
   8   1   9      209.98      226.95     34.23 o 
   9   1   9       58.86       29.78     41.07 o 
  10   1   9        0.40       29.81     48.44 o 
  11   1   9      102.70       48.59     55.94 o 
  12   1   9        1.16       34.90     65.47 o 
  -8   2   9        0.67       11.51     57.51 o 
  -7   2   9        7.56       23.87     49.23 o 
  -6   2   9      163.66      140.93     46.03 o 
  -5   2   9        0.07      -21.43     35.14 o 
  -4   2   9       67.05       68.18     32.41 o 
  -3   2   9      130.49      161.12     28.24 o 
  -2   2   9      211.24      225.50     52.08 o 
  -1   2   9      152.64      152.73     26.06 o 
   0   2   9      613.66      635.34     41.88 o 
   1   2   9      491.49      593.69     88.76 o 
   2   2   9      363.84      432.55     28.50 o 
   3   2   9       44.82       83.42     18.55 o 
   4   2   9      179.98      203.00     26.56 o 
   5   2   9       78.79       73.26     20.27 o 
   6   2   9       50.73       48.20     24.52 o 
   7   2   9        0.32        5.41     24.83 o 
   8   2   9       86.22       90.10     30.29 o 
   9   2   9        9.23      -15.82     40.36 o 
  10   2   9      423.97      430.87     58.84 o 
  11   2   9      247.20      208.39     59.96 o 
  12   2   9        3.93       13.09     64.27 o 
  -8   3   9       11.18       84.76    100.15 o 
  -7   3   9       10.91       11.77     48.30 o 
  -6   3   9      297.55      298.97     52.20 o 
  -5   3   9      125.21      142.04     41.04 o 
  -4   3   9       74.98       47.22     32.18 o 
  -3   3   9      197.05      188.94     29.44 o 
  -2   3   9      569.04      541.04     52.33 o 
  -1   3   9      253.92      328.27     30.40 o 
   0   3   9       61.71       96.43     22.74 o 
   1   3   9     1840.21     1689.74    138.73 o 
   2   3   9      230.00      240.49     19.07 o 
   3   3   9     3139.07     3319.92     84.82 o 
   4   3   9     1900.25     2151.10    141.37 o 
   5   3   9      306.10      353.53     25.67 o 
   6   3   9       35.77       17.37     20.52 o 
   7   3   9      540.76      594.34     38.75 o 
   8   3   9      362.56      323.66     36.23 o 
   9   3   9      391.91      446.11     50.84 o 
  10   3   9      129.79      197.90     85.91 o 
  11   3   9        0.56       -3.31     55.95 o 
  12   3   9      158.30      121.77     69.54 o 
  -8   4   9      156.66       90.62     68.12 o 
  -7   4   9        3.14       -5.77     48.53 o 
  -6   4   9        7.49       10.60     42.27 o 
  -5   4   9     1716.83     1732.41    114.88 o 
  -4   4   9      289.80      269.54     41.31 o 
  -3   4   9      321.28      328.60     45.29 o 
  -2   4   9       96.99      121.37     26.52 o 
  -1   4   9      375.02      422.00     32.01 o 
   0   4   9      504.85      474.69     32.40 o 
   1   4   9      404.54      425.38     53.68 o 
   2   4   9      128.89      149.25     22.61 o 
   3   4   9      166.64      176.43     20.65 o 
   4   4   9       59.07       92.40     25.13 o 
   5   4   9      275.41      300.45     25.40 o 
   6   4   9     1115.76     1107.78     59.86 o 
   7   4   9        5.61        3.80     21.88 o 
   8   4   9      187.26      156.00     29.09 o 
   9   4   9      162.85      230.95     48.80 o 
  10   4   9        4.78       14.73     45.83 o 
  11   4   9       45.53       60.62     57.03 o 
  12   4   9        8.82       19.86     69.30 o 
  -8   5   9       50.31       11.06     61.80 o 
  -7   5   9        4.48       15.28     54.06 o 
  -6   5   9      179.50      162.01     50.69 o 
  -5   5   9       12.00       -8.25     37.52 o 
  -4   5   9       82.18      107.08     36.97 o 
  -3   5   9      410.57      435.86     39.35 o 
  -2   5   9       80.56       51.00     23.65 o 
  -1   5   9      183.18      195.40     26.86 o 
   0   5   9        5.41        7.49     17.31 o 
   1   5   9     1396.76     1254.86     44.19 o 
   2   5   9      281.46      273.00     28.05 o 
   3   5   9      521.61      553.36     27.41 o 
   4   5   9      761.73      772.23     31.91 o 
   5   5   9        4.55        4.82     17.97 o 
   6   5   9      113.16      129.02     23.66 o 
   7   5   9        3.18        7.55     22.47 o 
   8   5   9      334.39      329.03     34.40 o 
   9   5   9      376.69      407.58     43.68 o 
  10   5   9       62.25       51.80     48.74 o 
  11   5   9      116.86       86.18     62.99 o 
  12   5   9       18.50       28.33    116.02 o 
  -8   6   9       91.18       67.67     65.91 o 
  -7   6   9        7.26       46.29     55.38 o 
  -6   6   9       31.85       65.01     51.69 o 
  -5   6   9      100.89      105.53     42.44 o 
  -4   6   9      344.29      389.85     53.10 o 
  -3   6   9       22.20       27.10     27.23 o 
  -2   6   9       11.37      -20.63     22.75 o 
  -1   6   9        1.05        1.14     19.69 o 
   0   6   9       66.39       63.08     22.81 o 
   1   6   9      589.16      571.81     40.31 o 
   2   6   9     1237.03     1143.98     46.94 o 
   3   6   9       50.82       43.75     21.64 o 
   4   6   9      235.51      311.34     34.64 o 
   5   6   9       15.81       28.47     19.25 o 
   6   6   9       89.13       88.87     23.61 o 
   7   6   9      626.10      719.77     76.68 o 
   8   6   9        4.41       15.87     28.54 o 
   9   6   9       85.13       77.15     37.29 o 
  10   6   9      384.38      490.59     82.85 o 
  11   6   9       24.75      -38.58     99.65 o 
  12   6   9      320.61      182.50    128.69 o 
  -8   7   9      195.82      251.79     75.52 o 
  -7   7   9       87.24      161.95     62.12 o 
  -6   7   9       36.19       63.89     51.51 o 
  -5   7   9        0.39       29.95     41.70 o 
  -4   7   9        2.99       39.41     51.75 o 
  -3   7   9       56.92      121.85     31.77 o 
  -2   7   9       40.41       36.23     24.10 o 
  -1   7   9      361.26      354.68     32.64 o 
   0   7   9        0.01       -7.17     19.36 o 
   1   7   9       36.71       33.29     19.14 o 
   2   7   9       20.27       14.99     20.94 o 
   3   7   9      335.65      334.03     31.59 o 
   4   7   9      180.09      198.81     24.86 o 
   5   7   9      194.26      219.02     24.98 o 
   6   7   9        0.64       -7.23     21.73 o 
   7   7   9        1.21       -4.56     24.80 o 
   8   7   9      527.78      525.03     46.80 o 
   9   7   9      709.25      800.12    123.00 o 
  10   7   9       13.33       23.09     62.72 o 
  11   7   9      227.17      309.04     81.36 o 
  -8   8   9      113.45      122.13     75.90 o 
  -7   8   9       97.71       87.83     63.09 o 
  -6   8   9       71.52       64.45     52.33 o 
  -5   8   9      393.63      433.48     86.63 o 
  -4   8   9       21.28       36.24     32.76 o 
  -3   8   9        0.00        8.94     28.86 o 
  -2   8   9      222.03      202.61     31.12 o 
  -1   8   9       26.83       30.41     23.16 o 
   0   8   9       86.43       95.58     23.17 o 
   1   8   9       21.20       15.27     21.41 o 
   2   8   9        8.73        7.36     21.47 o 
   3   8   9      524.72      544.28     35.67 o 
   4   8   9       31.60       18.73     21.44 o 
   5   8   9      809.86      747.89     40.97 o 
   6   8   9     2514.00     2531.26    281.23 o 
   7   8   9        2.81        3.46     30.70 o 
   8   8   9     1453.43     1520.33    229.97 o 
   9   8   9      852.94      897.80    142.36 o 
  10   8   9        4.66        2.28     61.30 o 
  11   8   9      230.73      145.14     85.63 o 
  -8   9   9        4.05       39.59     77.60 o 
  -7   9   9       14.00       50.91     68.85 o 
  -6   9   9      192.89      272.91     99.22 o 
  -5   9   9      119.89      156.22     50.82 o 
  -4   9   9      143.64      185.10     40.57 o 
  -3   9   9      400.81      476.80     43.36 o 
  -2   9   9      835.37      815.81     81.99 o 
  -1   9   9      107.87       78.92     35.12 o 
   0   9   9     1084.78     1012.64     45.64 o 
   1   9   9      222.35      216.09     29.24 o 
   2   9   9        1.68      -10.84     22.51 o 
   3   9   9      212.77      246.14     30.76 o 
   4   9   9      178.01      165.22     32.10 o 
   5   9   9      332.60      309.80     35.79 o 
   6   9   9       19.84        5.83     29.30 o 
   7   9   9      532.88      543.39     69.59 o 
   8   9   9      180.85      195.21     45.90 o 
   9   9   9      751.79      831.91    213.89 o 
  10   9   9      324.50      443.29    151.04 o 
  11   9   9       56.39      172.46     82.70 o 
  -7  10   9        8.06      -13.06     65.99 o 
  -6  10   9       24.86       45.20     57.88 o 
  -5  10   9        3.48       48.52     49.24 o 
  -4  10   9       43.81       98.07     39.87 o 
  -3  10   9      515.32      604.73     49.15 o 
  -2  10   9      412.87      358.61     38.99 o 
  -1  10   9       25.42       24.75     26.39 o 
   0  10   9      127.53      144.12     29.89 o 
   1  10   9     1977.93     1783.90     59.71 o 
   2  10   9      178.35      158.01     33.21 o 
   3  10   9     2326.13     2123.07     76.79 o 
   4  10   9     2509.26     2377.34    237.31 o 
   5  10   9      754.03      813.11     54.94 o 
   6  10   9     2090.57     2285.11    243.79 o 
   7  10   9      303.80      379.94     69.79 o 
   8  10   9      350.84      359.99    123.07 o 
   9  10   9      322.67      343.34     70.77 o 
  10  10   9       22.39       24.64     70.85 o 
  -7  11   9       54.25      162.23     98.37 o 
  -6  11   9       46.89       18.27     63.26 o 
  -5  11   9       92.44       93.44     57.19 o 
  -4  11   9       44.46       74.32     43.08 o 
  -3  11   9       11.41       12.77     35.36 o 
  -2  11   9      745.61      775.77     51.12 o 
  -1  11   9     1586.30     1598.26     66.94 o 
   0  11   9     1028.45     1019.58    116.09 o 
   1  11   9      374.15      435.71     45.06 o 
   2  11   9     2092.89     1932.30     76.46 o 
   3  11   9      756.25      804.94     53.70 o 
   4  11   9       47.37       47.89     29.88 o 
   5  11   9      314.12      253.17     44.42 o 
   6  11   9       77.97       71.48     37.23 o 
   7  11   9       40.29       70.55     43.08 o 
   8  11   9       39.42        3.95     52.92 o 
   9  11   9      106.21       99.00     73.53 o 
  10  11   9       88.76      102.70     77.47 o 
  -6  12   9       48.54       17.66     68.37 o 
  -5  12   9       18.97       -0.34     58.63 o 
  -4  12   9      490.98      574.51     61.74 o 
  -3  12   9      228.68      190.27     44.63 o 
  -2  12   9        5.68       -7.63     35.59 o 
  -1  12   9      346.83      285.07     45.26 o 
   0  12   9      195.37      179.80     39.83 o 
   1  12   9      479.50      466.83     48.23 o 
   2  12   9       50.77       31.30     32.25 o 
   3  12   9      136.96      174.00     39.20 o 
   4  12   9       43.62       31.96     33.74 o 
   5  12   9       59.95       89.24     40.48 o 
   6  12   9      363.97      404.89     98.23 o 
   7  12   9        6.79      -10.33     46.07 o 
   8  12   9       92.89      101.01     65.37 o 
   9  12   9       15.11       24.52     69.44 o 
  -6  13   9       66.05       51.19     86.91 o 
  -5  13   9        1.17       10.39     64.16 o 
  -4  13   9        2.14       -0.64     56.65 o 
  -3  13   9       37.60       -2.47     46.88 o 
  -2  13   9       10.39        1.83     44.19 o 
  -1  13   9        0.34       -4.94     37.79 o 
   0  13   9       16.48       21.19     34.00 o 
   1  13   9       12.05       22.17     35.58 o 
   2  13   9      202.76      151.62     41.32 o 
   3  13   9      122.40      128.58     40.04 o 
   4  13   9       63.25       68.99     41.11 o 
   5  13   9      401.38      411.73     59.65 o 
   6  13   9      279.27      296.77     60.14 o 
   7  13   9       34.16       35.35     60.27 o 
   8  13   9       18.19       -9.71     65.41 o 
  -5  14   9        0.69      -24.91     82.28 o 
  -4  14   9      228.21      147.20     68.36 o 
  -3  14   9      252.10      251.47     78.80 o 
  -2  14   9        3.39       -7.52     48.46 o 
  -1  14   9      313.51      219.79     52.49 o 
   0  14   9      243.54      177.71     46.54 o 
   1  14   9       25.50       34.34     39.29 o 
   2  14   9      424.94      340.70     53.79 o 
   3  14   9      186.46      107.29     42.74 o 
   4  14   9        0.30      -16.34     42.89 o 
   5  14   9        8.44       27.13     49.87 o 
   6  14   9       37.77       28.31     58.02 o 
   7  14   9       18.62       16.16     66.70 o 
  -4  15   9      130.12      148.27     75.87 o 
  -3  15   9       64.66       41.85     62.72 o 
  -2  15   9       31.45       23.89     53.68 o 
  -1  15   9       74.06       62.77     50.17 o 
   0  15   9        0.13       -4.69     45.80 o 
   1  15   9        1.77        5.04     43.11 o 
   2  15   9        0.93       32.13     45.08 o 
   3  15   9       31.75       10.26     49.40 o 
   4  15   9       22.46       45.03     54.35 o 
   5  15   9       87.60      109.83     58.40 o 
   6  15   9        0.90       -6.29     65.23 o 
  -2  16   9        4.15       41.75     59.20 o 
  -1  16   9        2.36      -14.70     55.30 o 
   0  16   9       17.53        1.89     49.87 o 
   1  16   9        0.00       -6.44     52.43 o 
   2  16   9       60.82       91.51     54.02 o 
   3  16   9      120.36      148.61     59.80 o 
   4  16   9        0.01      -23.16     58.87 o 
   5  16   9       31.23       22.28     64.95 o 
   1  17   9       38.86       28.07     57.97 o 
   2  17   9       21.40      -14.88     58.75 o 
   0  -8  10      142.73      117.81     70.80 o 
   1  -8  10       18.04       28.37     60.77 o 
   2  -8  10        5.46      -19.08     58.34 o 
   3  -8  10       72.30       31.60     54.43 o 
   4  -8  10        0.74       10.26     60.17 o 
   5  -8  10        2.38       -0.32     63.18 o 
   6  -8  10       97.76       45.23     57.96 o 
  -2  -7  10       20.16      117.46     75.17 o 
  -1  -7  10      148.87      100.28     66.29 o 
   0  -7  10        8.74       23.46     58.89 o 
   1  -7  10       88.87      188.10     61.60 o 
   2  -7  10        6.78        5.31     52.14 o 
   3  -7  10       84.18       79.43     59.72 o 
   4  -7  10       11.67       19.79     49.28 o 
   5  -7  10       51.42      110.32     52.40 o 
   6  -7  10       20.95       61.80     54.29 o 
   7  -7  10       87.35       43.71     56.76 o 
   8  -7  10       89.72      111.18     62.79 o 
  -2  -6  10       61.86       34.03     64.43 o 
  -1  -6  10        1.77       31.06     56.39 o 
   0  -6  10       54.03        1.39     51.43 o 
   1  -6  10      185.00      131.56     64.99 o 
   2  -6  10       52.63       41.83     43.43 o 
   3  -6  10       77.50       80.60     42.44 o 
   4  -6  10      364.10      385.46     99.67 o 
   5  -6  10        3.46        0.28     43.52 o 
   6  -6  10        1.10      -20.17     45.21 o 
   7  -6  10       80.43       71.89     50.49 o 
   8  -6  10        9.07        5.69     46.52 o 
   9  -6  10       68.10       35.92     66.70 o 
  -3  -5  10      445.82      332.98     89.40 o 
  -2  -5  10       63.77       76.08     58.59 o 
  -1  -5  10       74.95        5.75     48.96 o 
   0  -5  10      107.77       69.57     44.56 o 
   1  -5  10        1.08       15.33     36.85 o 
   2  -5  10      659.19      519.42     72.15 o 
   3  -5  10       46.83       82.60     47.00 o 
   4  -5  10      120.00      136.64     56.38 o 
   5  -5  10      188.14      156.90     60.13 o 
   6  -5  10        4.21       20.38     40.10 o 
   7  -5  10        1.13      -12.03     42.08 o 
   8  -5  10       68.11       53.77     43.33 o 
   9  -5  10      158.35      140.72     63.01 o 
  -3  -4  10       19.10       61.50     77.30 o 
  -2  -4  10      184.73      159.14     54.69 o 
  -1  -4  10      632.73      570.79     62.40 o 
   0  -4  10      247.87      248.38     47.33 o 
   1  -4  10        7.09      -37.84     34.03 o 
   2  -4  10      291.57      303.58     46.06 o 
   3  -4  10       43.64       51.22     36.33 o 
   4  -4  10       44.37       38.49     34.48 o 
   5  -4  10      205.51      138.57     40.20 o 
   6  -4  10      466.87      452.80     63.84 o 
   7  -4  10      149.05      185.79     46.07 o 
   8  -4  10      281.03      286.29     47.33 o 
   9  -4  10      238.15      248.26     61.01 o 
  10  -4  10       24.78       -0.82     61.70 o 
  -5  -3  10       87.85       86.41     68.62 o 
  -4  -3  10      195.52      202.21     60.09 o 
  -3  -3  10      108.76       62.57     56.29 o 
  -2  -3  10        1.67        0.32     47.25 o 
  -1  -3  10     1267.75     1228.29    134.36 o 
   0  -3  10     2235.23     2113.47    111.75 o 
   1  -3  10      359.49      369.71     45.55 o 
   2  -3  10     5661.28     5127.64    195.32 o 
   3  -3  10     9547.37    10053.89   1296.11 o 
   4  -3  10      872.20      942.22     85.41 o 
   5  -3  10     2007.07     2050.59    201.52 o 
   6  -3  10     4116.79     3885.74    164.50 o 
   7  -3  10      408.46      336.78     41.12 o 
   8  -3  10       70.52      101.98     38.51 o 
   9  -3  10      381.83      393.75     98.87 o 
  10  -3  10       11.51      -52.88     57.68 o 
  -6  -2  10      502.13      562.34    201.01 o 
  -5  -2  10      106.51       70.31     53.54 o 
  -4  -2  10      525.74      435.71     83.92 o 
  -3  -2  10     2143.26     2343.47    173.61 o 
  -2  -2  10      250.12      240.42     46.16 o 
  -1  -2  10      354.57      378.60     69.90 o 
   0  -2  10     3260.67     3302.12    112.38 o 
   1  -2  10      184.72      227.31     37.99 o 
   2  -2  10        3.02       -9.52     28.23 o 
   3  -2  10     1120.54     1242.53     77.87 o 
   4  -2  10      100.69      155.56     33.94 o 
   5  -2  10     1115.89     1146.06     61.09 o 
   6  -2  10      408.21      389.05     43.49 o 
   7  -2  10      318.68      284.99     38.22 o 
   8  -2  10     1104.16     1047.79     54.73 o 
   9  -2  10      198.92      139.10     53.95 o 
  10  -2  10      180.92      119.62     62.16 o 
  11  -2  10      167.46      140.58     69.42 o 
  -6  -1  10       80.67       72.14     59.39 o 
  -5  -1  10        9.04       26.08     50.86 o 
  -4  -1  10      118.92      137.77     48.69 o 
  -3  -1  10        7.10       31.39     33.41 o 
  -2  -1  10      707.49      730.13     44.81 o 
  -1  -1  10      133.64      103.44     28.40 o 
   0  -1  10      609.79      628.92     91.61 o 
   1  -1  10     1496.49     1508.05     84.71 o 
   2  -1  10      218.90      281.24     61.18 o 
   3  -1  10     1613.26     1795.34    177.59 o 
   4  -1  10     2532.47     2638.24     75.45 o 
   5  -1  10       84.08      120.27     32.91 o 
   6  -1  10      307.58      427.07     38.55 o 
   7  -1  10      988.36      963.31     50.70 o 
   8  -1  10      313.95      284.65     40.77 o 
   9  -1  10      825.36      859.43     73.67 o 
  10  -1  10        5.05      -14.58     54.96 o 
  11  -1  10      654.19      723.81     82.56 o 
  -7   0  10       21.68        6.74     58.49 o 
  -6   0  10      103.53       26.83     60.15 o 
  -5   0  10       41.31       28.53     61.57 o 
  -4   0  10       24.89        6.13     39.58 o 
  -3   0  10      481.64      509.90     69.60 o 
  -2   0  10      537.49      577.46     40.81 o 
  -1   0  10        2.98        3.60     24.30 o 
   0   0  10      654.79      677.93     50.54 o 
   1   0  10       55.52       30.26     29.83 o 
   2   0  10       32.34       43.58     27.19 o 
   3   0  10      543.76      584.84     50.77 o 
   4   0  10       95.02      114.40     29.63 o 
   5   0  10       47.19       56.27     25.88 o 
   6   0  10     1604.51     1528.19     54.99 o 
   7   0  10     1465.32     1369.52     55.96 o 
   8   0  10       92.93      125.13     35.88 o 
   9   0  10      442.37      421.25     82.21 o 
  10   0  10     1267.61     1312.02    175.67 o 
  11   0  10       87.70       15.87     63.18 o 
  -7   1  10      123.14      108.83     59.10 o 
  -6   1  10        0.24       24.42     49.18 o 
  -5   1  10       24.61       10.80     42.51 o 
  -4   1  10      190.77      255.02     80.29 o 
  -3   1  10      232.71      241.39     58.53 o 
  -2   1  10       34.63       25.12     27.51 o 
  -1   1  10      871.12      881.60     48.11 o 
   0   1  10        7.93       10.62     21.83 o 
   1   1  10      521.85      517.06     34.71 o 
   2   1  10      169.24      183.66     34.06 o 
   3   1  10        2.00      -11.34     25.73 o 
   4   1  10       18.98       31.17     24.73 o 
   5   1  10      711.05      762.47     45.63 o 
   6   1  10      155.43      164.30     38.45 o 
   7   1  10        6.78        0.96     28.38 o 
   8   1  10      436.77      475.52     49.89 o 
   9   1  10        5.08        7.61     45.34 o 
  10   1  10       40.98       54.43     57.65 o 
  11   1  10       28.07        5.85     60.65 o 
  12   1  10       13.15       11.45     71.19 o 
  -7   2  10      195.01      254.16    109.55 o 
  -6   2  10      520.18      444.21    169.91 o 
  -5   2  10      271.34      294.77     51.38 o 
  -4   2  10       45.68       87.67     37.58 o 
  -3   2  10      303.42      305.10     76.91 o 
  -2   2  10      152.90      216.10     31.44 o 
  -1   2  10      138.24      221.42     29.19 o 
   0   2  10        0.52       -0.39     21.96 o 
   1   2  10       65.70       81.90     22.74 o 
   2   2  10      398.10      466.45     39.98 o 
   3   2  10       11.19       18.75     20.55 o 
   4   2  10      357.49      400.05     33.11 o 
   5   2  10       41.29       41.77     25.87 o 
   6   2  10       14.82        4.58     26.00 o 
   7   2  10       45.23       64.65     29.78 o 
   8   2  10      116.74      119.08     35.47 o 
   9   2  10      112.53      100.50     49.29 o 
  10   2  10       55.32       33.50     60.79 o 
  11   2  10        0.03      -10.43     58.78 o 
  12   2  10       34.06      102.20     73.92 o 
  -7   3  10        2.08       13.20     56.50 o 
  -6   3  10      220.44      176.40     53.66 o 
  -5   3  10       47.75       83.78     42.35 o 
  -4   3  10       92.50      120.36     40.65 o 
  -3   3  10       60.16       67.58     30.69 o 
  -2   3  10      389.71      430.33     36.11 o 
  -1   3  10       41.39       11.79     23.63 o 
   0   3  10       21.65       36.09     26.99 o 
   1   3  10       33.39       31.88     21.66 o 
   2   3  10       40.78       33.87     20.51 o 
   3   3  10       65.78      105.05     25.89 o 
   4   3  10       12.30        0.59     20.05 o 
   5   3  10      133.22      250.74     49.18 o 
   6   3  10      832.15      904.74     45.72 o 
   7   3  10       73.59      117.60     31.55 o 
   8   3  10      102.61       58.75     32.45 o 
   9   3  10      843.58      909.39     67.97 o 
  10   3  10      141.78      155.61     56.36 o 
  11   3  10      219.25      239.22     65.61 o 
  12   3  10      159.75      195.17     75.49 o 
  -8   4  10      239.32      215.78     73.50 o 
  -7   4  10       70.71       38.10     59.02 o 
  -6   4  10       24.05       43.26     50.03 o 
  -5   4  10      260.11      225.96     49.46 o 
  -4   4  10      450.54      391.71     50.69 o 
  -3   4  10       28.86       15.17     27.38 o 
  -2   4  10        6.05        3.38     24.59 o 
  -1   4  10     2136.82     2069.26     88.50 o 
   0   4  10     1564.68     1463.48     51.36 o 
   1   4  10      218.73      243.25     27.70 o 
   2   4  10      532.99      516.33     32.78 o 
   3   4  10     2493.29     2757.33    159.24 o 
   4   4  10      394.01      438.49     28.81 o 
   5   4  10      237.21      312.89     27.79 o 
   6   4  10      695.83      754.40     36.65 o 
   7   4  10      106.66      109.64     31.33 o 
   8   4  10      121.51      134.04     33.98 o 
   9   4  10       66.03       80.83     49.56 o 
  10   4  10        4.51       -3.96     51.30 o 
  11   4  10      229.16      238.85     66.22 o 
  12   4  10       92.99       48.28     73.85 o 
  -8   5  10       32.68       99.07     71.86 o 
  -7   5  10      334.48      330.60     98.23 o 
  -6   5  10       34.43       -5.71     49.15 o 
  -5   5  10      228.48      230.87     51.61 o 
  -4   5  10      221.26      201.21     51.96 o 
  -3   5  10      283.17      381.54     39.76 o 
  -2   5  10      261.84      239.37     33.25 o 
  -1   5  10       87.76      112.57     25.87 o 
   0   5  10      370.73      403.38     71.72 o 
   1   5  10       31.36       30.17     19.29 o 
   2   5  10      118.41      129.50     23.49 o 
   3   5  10       73.65      117.08     33.77 o 
   4   5  10      102.75      112.04     25.40 o 
   5   5  10       97.90      137.06     24.09 o 
   6   5  10        9.44        3.82     22.87 o 
   7   5  10        4.91       -3.09     25.27 o 
   8   5  10      374.92      326.30     40.22 o 
   9   5  10      166.22      220.42     53.59 o 
  10   5  10        2.98      -32.43     50.27 o 
  11   5  10       35.48       26.81     62.79 o 
  12   5  10        8.30       51.11    123.14 o 
  -8   6  10        1.47       27.24     71.71 o 
  -7   6  10       20.76       19.93     61.12 o 
  -6   6  10      289.14      246.99     74.03 o 
  -5   6  10      207.17      253.27     66.77 o 
  -4   6  10       42.42       77.48     42.22 o 
  -3   6  10      349.49      307.69     38.02 o 
  -2   6  10       58.24       90.31     37.27 o 
  -1   6  10      148.01      194.57     29.41 o 
   0   6  10      420.22      388.53     32.90 o 
   1   6  10        0.08        1.76     18.05 o 
   2   6  10      131.93      113.55     26.45 o 
   3   6  10       41.00       11.01     22.13 o 
   4   6  10       55.56       64.18     30.80 o 
   5   6  10       11.21        7.17     21.14 o 
   6   6  10       37.36       50.05     24.91 o 
   7   6  10       31.52       34.44     26.75 o 
   8   6  10       36.17       -1.67     30.05 o 
   9   6  10       26.72        1.22     49.11 o 
  10   6  10      217.75      286.11     63.40 o 
  11   6  10      100.87      196.74    113.03 o 
  -7   7  10      448.17      474.76    128.19 o 
  -6   7  10       95.04       95.58     58.45 o 
  -5   7  10       54.16       67.72     50.42 o 
  -4   7  10      478.32      434.39     97.09 o 
  -3   7  10      563.62      599.54     47.16 o 
  -2   7  10      360.62      377.78     39.89 o 
  -1   7  10       95.78       80.82     26.49 o 
   0   7  10       15.52      -10.02     20.07 o 
   1   7  10      592.23      548.97     36.32 o 
   2   7  10       30.01       31.57     23.01 o 
   3   7  10      131.20      141.55     27.92 o 
   4   7  10     2042.47     1952.99    141.83 o 
   5   7  10       49.63       62.10     25.13 o 
   6   7  10      400.28      445.16     34.00 o 
   7   7  10      800.21      835.12     52.97 o 
   8   7  10      202.06      224.30     44.34 o 
   9   7  10      510.20      624.87    171.19 o 
  10   7  10       94.33      125.21     77.51 o 
  11   7  10        0.16      101.08    116.45 o 
  -7   8  10        3.37       -5.61     64.36 o 
  -6   8  10        0.11       -6.94     55.95 o 
  -5   8  10     1144.03     1293.30    166.99 o 
  -4   8  10      879.79      819.98    118.66 o 
  -3   8  10      218.47      262.57     39.48 o 
  -2   8  10      203.19      217.83     34.43 o 
  -1   8  10      397.08      401.23     37.05 o 
   0   8  10      626.53      656.24     63.70 o 
   1   8  10      478.82      465.55     30.96 o 
   2   8  10      292.23      314.03     33.97 o 
   3   8  10      800.41      791.36     41.35 o 
   4   8  10      125.26      107.54     27.00 o 
   5   8  10     1223.21     1248.81     48.84 o 
   6   8  10     1411.64     1353.85    106.42 o 
   7   8  10       55.21       98.94     38.73 o 
   8   8  10      692.61      755.33     66.73 o 
   9   8  10      245.83      315.64     83.28 o 
  10   8  10        1.51       18.44     71.23 o 
  11   8  10      373.65      424.75    148.62 o 
  -7   9  10       54.67       70.51     74.07 o 
  -6   9  10       69.30       73.43     62.25 o 
  -5   9  10      164.06      179.91     78.44 o 
  -4   9  10        3.72       24.21     42.06 o 
  -3   9  10        3.36      -10.75     34.66 o 
  -2   9  10     2123.99     2056.01     70.69 o 
  -1   9  10      608.14      547.18     42.52 o 
   0   9  10      309.05      287.92     33.66 o 
   1   9  10     1054.05     1059.17     48.35 o 
   2   9  10      503.89      444.46     38.23 o 
   3   9  10      406.44      363.75     35.38 o 
   4   9  10        8.01       35.87     26.43 o 
   5   9  10      782.90      781.93     57.23 o 
   6   9  10        0.61      -15.50     33.71 o 
   7   9  10       47.18       27.51     38.56 o 
   8   9  10      406.51      426.94     53.11 o 
   9   9  10       12.37       20.18     64.17 o 
  10   9  10       25.44        1.32     73.11 o 
  11   9  10        6.08       10.92     81.17 o 
  -7  10  10      142.93      227.69     80.76 o 
  -6  10  10       12.81       16.82     61.08 o 
  -5  10  10      118.44      184.83     59.21 o 
  -4  10  10      160.60      218.10     54.23 o 
  -3  10  10        4.24       -8.75     35.59 o 
  -2  10  10       17.19       38.54     32.41 o 
  -1  10  10        0.39      -14.32     27.10 o 
   0  10  10      123.65      116.62     32.32 o 
   1  10  10      591.56      495.79     41.40 o 
   2  10  10       56.35       38.40     25.84 o 
   3  10  10      530.76      526.16     46.25 o 
   4  10  10       25.02       23.39     30.11 o 
   5  10  10        5.71       11.55     32.06 o 
   6  10  10      450.47      406.39     63.14 o 
   7  10  10      201.77      205.54     52.39 o 
   8  10  10        1.35      -17.76     46.88 o 
   9  10  10      139.99      148.64    113.96 o 
  10  10  10        0.00       11.29     79.38 o 
  -6  11  10      154.19      192.01     73.13 o 
  -5  11  10      231.98      235.04     65.26 o 
  -4  11  10       80.01      111.74     53.92 o 
  -3  11  10      426.61      467.23     60.13 o 
  -2  11  10      614.54      709.68     51.19 o 
  -1  11  10       74.18       85.79     33.51 o 
   0  11  10      961.43      925.58     67.50 o 
   1  11  10       60.61       92.81     35.57 o 
   2  11  10        1.24        3.58     26.70 o 
   3  11  10      252.96      282.66     40.54 o 
   4  11  10       63.52       44.76     33.71 o 
   5  11  10      194.66      209.11     43.87 o 
   6  11  10        2.88       15.70     40.91 o 
   7  11  10       36.55       73.21     51.05 o 
   8  11  10       19.66       31.32     60.24 o 
   9  11  10        5.08       25.86     69.69 o 
  10  11  10       87.46      115.77    113.60 o 
  -6  12  10      106.67      130.79     88.12 o 
  -5  12  10      270.21      322.07     73.41 o 
  -4  12  10       42.27       41.19     56.52 o 
  -3  12  10       85.02       94.86     44.00 o 
  -2  12  10       94.45       74.96     39.26 o 
  -1  12  10       13.35        9.40     40.31 o 
   0  12  10       80.63       44.77     35.66 o 
   1  12  10        0.04      -15.52     32.82 o 
   2  12  10      134.61      219.42     68.19 o 
   3  12  10        9.29       14.41     34.16 o 
   4  12  10       45.44       50.56     35.94 o 
   5  12  10        3.25        2.45     39.87 o 
   6  12  10        0.92        4.78     44.32 o 
   7  12  10      104.87      147.69     57.94 o 
   8  12  10       25.08       26.48     80.86 o 
   9  12  10       35.68       57.94     93.39 o 
  -5  13  10       99.91       68.58     72.13 o 
  -4  13  10       12.52       23.92     67.76 o 
  -3  13  10        0.86        6.02     50.79 o 
  -2  13  10      874.39      715.63     96.52 o 
  -1  13  10        7.34       -0.33     41.76 o 
   0  13  10      112.22       83.92     43.10 o 
   1  13  10      834.20      698.25     86.91 o 
   2  13  10       20.75       11.94     37.32 o 
   3  13  10       10.35       38.24     38.49 o 
   4  13  10      147.46      141.67     44.70 o 
   5  13  10       28.16       -1.20     42.56 o 
   6  13  10       75.84       71.26     51.25 o 
   7  13  10        0.11      -23.02     58.04 o 
   8  13  10       43.08       80.86     91.39 o 
  -4  14  10       33.76       92.11     80.43 o 
  -3  14  10        4.39       -8.90     60.28 o 
  -2  14  10       11.59      -13.04     51.77 o 
  -1  14  10      406.88      392.90     61.22 o 
   0  14  10        3.69       17.05     42.82 o 
   1  14  10       11.35        1.62     40.54 o 
   2  14  10       93.23       97.54     44.98 o 
   3  14  10      348.59      359.90     55.48 o 
   4  14  10      225.12      196.56     52.39 o 
   5  14  10        2.98       12.38     50.14 o 
   6  14  10       95.10       64.89     57.00 o 
   7  14  10      124.86       96.95     70.38 o 
  -3  15  10        0.72      -11.15     64.92 o 
  -2  15  10        5.17      -21.00     59.04 o 
  -1  15  10      118.21       72.67     54.46 o 
   0  15  10        0.27       22.50     49.06 o 
   1  15  10        4.49       -1.12     44.59 o 
   2  15  10       15.63        8.60     46.32 o 
   3  15  10        1.21        5.09     43.99 o 
   4  15  10       28.51        1.97     51.01 o 
   5  15  10        4.83      -11.79     55.43 o 
   6  15  10      177.93      247.73     75.58 o 
  -2  16  10       42.24       19.37     64.30 o 
  -1  16  10      100.77       79.55     60.73 o 
   0  16  10      157.20      153.82     59.46 o 
   1  16  10        5.63      -21.77     51.17 o 
   2  16  10        3.92        3.00     51.93 o 
   3  16  10       22.52       20.44     53.79 o 
   4  16  10       19.17       16.03     57.50 o 
   5  16  10        1.49       18.96     66.23 o 
   0  -7  11       45.13       60.51     89.90 o 
   1  -7  11       75.49       85.23     70.18 o 
   2  -7  11       29.73       23.58     63.34 o 
   3  -7  11        3.53       10.35     65.41 o 
   4  -7  11       67.71       47.78     67.36 o 
   5  -7  11      291.32      246.18     62.79 o 
   6  -7  11        4.38       -2.45     58.67 o 
  -2  -6  11      103.82      106.77     83.85 o 
  -1  -6  11       12.22      -35.02     68.90 o 
   0  -6  11       50.98       37.24     66.42 o 
   1  -6  11       37.43      141.21     81.22 o 
   2  -6  11      177.68      174.48     59.04 o 
   3  -6  11      128.03      148.12     54.51 o 
   4  -6  11      312.08      333.72     83.11 o 
   5  -6  11      106.22       36.81     50.85 o 
   6  -6  11      327.46      449.04     64.51 o 
   7  -6  11      141.32      132.48     59.30 o 
  -2  -5  11       22.19       44.13     73.46 o 
  -1  -5  11       95.21       96.66     68.33 o 
   0  -5  11       57.54       75.17     61.50 o 
   1  -5  11      372.27      446.42    147.56 o 
   2  -5  11       55.40       13.47     45.95 o 
   3  -5  11        3.10      -10.36     41.28 o 
   4  -5  11        3.82       -9.57     44.75 o 
   5  -5  11       56.76       84.34     47.77 o 
   6  -5  11        8.40        5.30     48.62 o 
   7  -5  11       61.64       62.77     53.57 o 
   8  -5  11      123.98      191.43     53.75 o 
  -2  -4  11       77.64       66.48     70.04 o 
  -1  -4  11      151.44      178.43     59.20 o 
   0  -4  11       49.90       66.75     45.81 o 
   1  -4  11       60.16       35.73     40.85 o 
   2  -4  11        0.14       11.63     39.99 o 
   3  -4  11        3.63       -3.60     39.07 o 
   4  -4  11       97.98      105.23     42.97 o 
   5  -4  11        2.70        6.14     43.75 o 
   6  -4  11       55.65       17.48     45.45 o 
   7  -4  11      187.57      214.13     51.44 o 
   8  -4  11        2.49       27.31     45.91 o 
   9  -4  11       52.12       44.81     61.63 o 
  -3  -3  11        0.19      -61.93    105.92 o 
  -2  -3  11      219.47      230.21     65.13 o 
  -1  -3  11       55.18       48.63     48.60 o 
   0  -3  11        0.09        5.00     45.99 o 
   1  -3  11       10.16       40.25     41.57 o 
   2  -3  11      240.53      347.34     49.60 o 
   3  -3  11      488.27      611.19    103.64 o 
   4  -3  11      401.71      460.38    101.13 o 
   5  -3  11       43.31       32.81     39.61 o 
   6  -3  11       96.92      110.25     43.46 o 
   7  -3  11       93.55       68.38     40.49 o 
   8  -3  11       27.70       55.36     42.87 o 
   9  -3  11        4.80       19.47     57.52 o 
  10  -3  11       30.40      -48.07     66.56 o 
  -5  -2  11        0.13      -27.80     64.65 o 
  -4  -2  11      603.05      327.00    114.60 o 
  -3  -2  11      612.62      273.33     99.79 o 
  -2  -2  11       38.86       33.00     51.77 o 
  -1  -2  11      256.48      268.69     55.42 o 
   0  -2  11      494.45      520.34     97.16 o 
   1  -2  11       28.18       38.62     39.43 o 
   2  -2  11       52.63       35.38     35.54 o 
   3  -2  11      143.03      191.28     40.83 o 
   4  -2  11       62.55       98.46     38.78 o 
   5  -2  11        6.58       29.46     36.51 o 
   6  -2  11      615.68      624.75     54.19 o 
   7  -2  11       59.85       84.97     37.69 o 
   8  -2  11        9.42       52.78     41.25 o 
   9  -2  11      361.72      389.14    102.14 o 
  10  -2  11       12.50       28.34     67.04 o 
  -5  -1  11       54.28       52.47     58.66 o 
  -4  -1  11        0.15      -14.50     48.94 o 
  -3  -1  11        0.00      -12.32     39.76 o 
  -2  -1  11      305.72      290.74     72.67 o 
  -1  -1  11      200.14      317.61     98.44 o 
   0  -1  11       58.80       63.04     40.29 o 
   1  -1  11      929.77      854.02     64.87 o 
   2  -1  11       15.32       -5.85     32.26 o 
   3  -1  11      104.35      107.40     37.57 o 
   4  -1  11       14.31       16.72     32.27 o 
   5  -1  11      470.40      570.04     66.28 o 
   6  -1  11       17.56       12.63     30.56 o 
   7  -1  11      506.56      471.66     56.95 o 
   8  -1  11       41.51        7.82     37.53 o 
   9  -1  11      524.56      476.62     66.58 o 
  10  -1  11       61.99       60.01     64.21 o 
  11  -1  11       25.13       71.91     72.45 o 
  -6   0  11       41.77       18.33     62.60 o 
  -5   0  11      475.31      452.96    141.22 o 
  -4   0  11      297.66      339.18     80.72 o 
  -3   0  11      593.72      622.19     76.05 o 
  -2   0  11      643.38      697.29     80.33 o 
  -1   0  11      255.12      276.08     50.48 o 
   0   0  11        0.64       11.54     35.41 o 
   1   0  11      172.37      142.21     41.84 o 
   2   0  11      486.29      529.64     97.16 o 
   3   0  11        1.48        6.89     33.78 o 
   4   0  11      785.64      877.64     51.94 o 
   5   0  11     1717.84     1745.55    100.41 o 
   6   0  11      524.64      510.12     43.96 o 
   7   0  11      947.65      946.54     54.03 o 
   8   0  11     2644.32     2588.56    128.59 o 
   9   0  11      462.94      420.60     66.74 o 
  10   0  11      119.16      205.22     68.25 o 
  11   0  11      207.29      118.36     72.47 o 
  -6   1  11       27.35       -0.38     57.13 o 
  -5   1  11       91.51       61.80     51.80 o 
  -4   1  11       70.81       34.81     45.55 o 
  -3   1  11        1.42       -7.55     34.45 o 
  -2   1  11      272.05      289.69     38.48 o 
  -1   1  11      885.24      964.16     77.20 o 
   0   1  11       23.23       14.74     26.31 o 
   1   1  11     3740.77     3510.32    183.50 o 
   2   1  11     3196.35     3126.26    149.12 o 
   3   1  11     2019.45     2167.52    165.07 o 
   4   1  11     4305.49     4487.92     93.77 o 
   5   1  11     1482.06     1392.87     53.33 o 
   6   1  11      973.70     1023.48     50.11 o 
   7   1  11     1164.86     1206.16     82.40 o 
   8   1  11      123.29      142.00     41.04 o 
   9   1  11       92.18      130.00     55.19 o 
  10   1  11      408.46      257.30     69.26 o 
  11   1  11      482.81      594.59     82.60 o 
  -6   2  11       23.24       47.37     55.00 o 
  -5   2  11        9.64       46.66     49.10 o 
  -4   2  11      281.37      257.76     52.63 o 
  -3   2  11      244.82      303.44     42.89 o 
  -2   2  11     1138.75     1120.39     79.66 o 
  -1   2  11     1350.20     1316.57     53.64 o 
   0   2  11      200.91      260.09     33.65 o 
   1   2  11     1536.60     1521.10     66.64 o 
   2   2  11      383.30      473.20    122.43 o 
   3   2  11      130.77       61.69     38.19 o 
   4   2  11      200.98      217.94     42.82 o 
   5   2  11      202.16      207.49     34.54 o 
   6   2  11      609.25      722.86     72.12 o 
   7   2  11        1.36        7.52     32.74 o 
   8   2  11      321.30      364.87     62.61 o 
   9   2  11      503.97      536.30     67.31 o 
  10   2  11       10.25        7.07     54.49 o 
  11   2  11      214.73      287.25     74.67 o 
  -7   3  11      171.77      190.45     69.44 o 
  -6   3  11       12.41       26.57     55.39 o 
  -5   3  11      130.89      210.79     56.34 o 
  -4   3  11      123.15      189.93     50.51 o 
  -3   3  11        9.66       71.19     40.27 o 
  -2   3  11      412.02      399.28     40.29 o 
  -1   3  11        1.99      -16.61     24.97 o 
   0   3  11       28.67       42.48     29.15 o 
   1   3  11       38.95       59.89     24.32 o 
   2   3  11       13.75       19.31     22.30 o 
   3   3  11       48.31       54.46     29.25 o 
   4   3  11      250.78      252.10     44.05 o 
   5   3  11       18.44        2.40     27.69 o 
   6   3  11      358.46      506.19     98.27 o 
   7   3  11        1.35        0.49     32.28 o 
   8   3  11       79.97       78.48     37.00 o 
   9   3  11      303.89      288.34     58.90 o 
  10   3  11        9.57        6.66     56.04 o 
  11   3  11       16.90       57.71     68.33 o 
  -7   4  11       42.16       57.96     65.26 o 
  -6   4  11      153.99       99.26     59.45 o 
  -5   4  11       32.33       49.56     47.83 o 
  -4   4  11        0.59       -0.07     41.39 o 
  -3   4  11      104.29      115.29     35.40 o 
  -2   4  11        6.87        7.37     29.09 o 
  -1   4  11       17.29       22.62     27.12 o 
   0   4  11       51.20       89.55     26.07 o 
   1   4  11        6.34        8.45     22.88 o 
   2   4  11       25.64        7.52     21.16 o 
   3   4  11      109.67      131.46     29.50 o 
   4   4  11        3.67       16.03     27.03 o 
   5   4  11       52.90        7.30     32.34 o 
   6   4  11      158.66      219.58     36.07 o 
   7   4  11       41.59       23.79     31.91 o 
   8   4  11      128.44      136.67     37.93 o 
   9   4  11       12.30       45.73     51.50 o 
  10   4  11        8.05        2.44     56.85 o 
  11   4  11       17.95       66.37     66.87 o 
  -7   5  11       15.04       33.20     66.17 o 
  -6   5  11        2.19      -45.03     55.10 o 
  -5   5  11       15.72       25.37     49.66 o 
  -4   5  11       11.91       23.86     42.17 o 
  -3   5  11       16.42        7.51     33.58 o 
  -2   5  11       29.06       46.98     30.73 o 
  -1   5  11        2.97       28.27     32.47 o 
   0   5  11       31.92       16.43     22.95 o 
   1   5  11      325.05      342.32     32.69 o 
   2   5  11       58.70       38.72     23.27 o 
   3   5  11        4.92        0.74     25.16 o 
   4   5  11      476.31      497.49     39.37 o 
   5   5  11      104.64      108.87     29.07 o 
   6   5  11       32.76       22.03     28.93 o 
   7   5  11      388.50      409.74     42.97 o 
   8   5  11      197.22      187.08     40.73 o 
   9   5  11      122.40      137.42     56.09 o 
  10   5  11       32.25       22.04     58.30 o 
  11   5  11       22.20       37.66     68.90 o 
  -7   6  11       33.22       24.61     66.60 o 
  -6   6  11      143.64      159.13     63.20 o 
  -5   6  11      167.63      133.91     56.78 o 
  -4   6  11      126.00      180.95     61.86 o 
  -3   6  11      726.22      803.73     57.61 o 
  -2   6  11      112.99      112.08     33.32 o 
  -1   6  11       13.29       -5.29     25.87 o 
   0   6  11      211.89      205.25     30.35 o 
   1   6  11      117.09      110.77     27.03 o 
   2   6  11      404.86      498.15     40.47 o 
   3   6  11      388.35      396.29     45.94 o 
   4   6  11       69.95       97.40     27.98 o 
   5   6  11      242.71      288.72     36.10 o 
   6   6  11      721.97      719.85     46.56 o 
   7   6  11      126.30      184.34     34.35 o 
   8   6  11      500.18      536.60     59.70 o 
   9   6  11        3.82      -34.13     49.35 o 
  10   6  11       54.64       59.00     65.81 o 
  11   6  11       92.87       27.76    113.89 o 
  -7   7  11      190.65      166.14     75.39 o 
  -6   7  11        0.48       15.64     59.72 o 
  -5   7  11      106.76       46.89     55.08 o 
  -4   7  11      142.59      184.08     53.28 o 
  -3   7  11      712.54      881.44     55.67 o 
  -2   7  11       25.28       20.35     29.31 o 
  -1   7  11      819.90      803.25     53.30 o 
   0   7  11     3457.63     3241.72    107.69 o 
   1   7  11       24.66       18.41     23.38 o 
   2   7  11      294.45      305.03     36.25 o 
   3   7  11      257.48      255.92     35.34 o 
   4   7  11       73.87       89.21     28.73 o 
   5   7  11      172.73      176.28     33.97 o 
   6   7  11      794.45      787.19     80.17 o 
   7   7  11      423.01      476.74    102.84 o 
   8   7  11      309.21      324.63     40.74 o 
   9   7  11      638.06      554.92    113.32 o 
  10   7  11        7.86       50.40    107.77 o 
  11   7  11       69.23      174.67    133.39 o 
  -7   8  11       98.63       53.13     76.30 o 
  -6   8  11      276.41      249.01     72.50 o 
  -5   8  11      152.36      192.51     62.20 o 
  -4   8  11      972.87      924.02     75.34 o 
  -3   8  11        9.79      -14.32     34.63 o 
  -2   8  11        6.02       14.13     30.55 o 
  -1   8  11      898.42      882.74     48.50 o 
   0   8  11     2069.16     1894.62     70.96 o 
   1   8  11     1203.84     1098.20     94.85 o 
   2   8  11      723.81      711.65     53.89 o 
   3   8  11    10673.49    10210.33    312.17 o 
   4   8  11     2837.47     2596.96    125.69 o 
   5   8  11      112.49      119.82     32.15 o 
   6   8  11     4793.98     5089.88    215.16 o 
   7   8  11     2168.64     2323.05    158.15 o 
   8   8  11        9.25       44.71     50.48 o 
   9   8  11      517.74      698.45    114.81 o 
  10   8  11      810.74      841.49    136.10 o 
  11   8  11       10.55       90.54    125.85 o 
  -6   9  11       80.92       48.94     66.09 o 
  -5   9  11      545.16      529.96     98.09 o 
  -4   9  11      344.46      363.75     59.30 o 
  -3   9  11     1321.18     1456.90     73.52 o 
  -2   9  11     2553.76     2516.34     80.27 o 
  -1   9  11       23.94       15.55     30.01 o 
   0   9  11     4600.95     4167.53    100.39 o 
   1   9  11     5924.81     5370.56    331.30 o 
   2   9  11       11.74        5.54     26.26 o 
   3   9  11     2838.02     2425.49    174.48 o 
   4   9  11     1883.39     1598.78    136.76 o 
   5   9  11      321.73      356.46     38.80 o 
   6   9  11       94.11      138.67     42.87 o 
   7   9  11        4.02       43.46     45.01 o 
   8   9  11      182.42      275.49     62.91 o 
   9   9  11      623.15      942.28    126.98 o 
  10   9  11       67.43       13.84     78.05 o 
  -6  10  11       98.49      150.10     71.91 o 
  -5  10  11      367.19      269.35     67.86 o 
  -4  10  11        6.77        5.90     52.89 o 
  -3  10  11       89.33       94.88     43.88 o 
  -2  10  11       61.59       52.59     37.58 o 
  -1  10  11        0.36       -4.90     32.07 o 
   0  10  11       21.11       52.66     31.91 o 
   1  10  11     3282.59     3054.52     97.73 o 
   2  10  11      208.44      169.13     33.93 o 
   3  10  11        0.00        6.32     27.62 o 
   4  10  11     5316.99     5086.39    381.02 o 
   5  10  11      126.68      116.77     39.11 o 
   6  10  11      123.03       94.74     43.62 o 
   7  10  11      702.99      651.90     82.57 o 
   8  10  11      117.22      151.18     61.45 o 
   9  10  11       11.74       40.29     96.66 o 
  10  10  11       20.00       12.81    109.62 o 
  -6  11  11      153.38      111.39     78.44 o 
  -5  11  11      120.55      133.16     67.16 o 
  -4  11  11       53.72       54.72     55.07 o 
  -3  11  11      187.38      154.27     47.01 o 
  -2  11  11     1508.03     1522.50    106.88 o 
  -1  11  11       16.21       13.53     34.46 o 
   0  11  11      166.90      157.01     38.59 o 
   1  11  11      647.21      587.35     50.33 o 
   2  11  11       15.41       18.38     31.15 o 
   3  11  11       29.56       13.89     32.07 o 
   4  11  11       53.50       82.59     38.37 o 
   5  11  11       15.13       48.12     38.58 o 
   6  11  11      130.36      148.03     47.34 o 
   7  11  11      915.94     1099.98    232.05 o 
   8  11  11       17.99       56.10     64.03 o 
   9  11  11      651.86      807.75    128.27 o 
  -5  12  11       81.53       79.32     73.30 o 
  -4  12  11       69.56       79.76     62.12 o 
  -3  12  11       12.41      -13.45     44.42 o 
  -2  12  11      107.65       65.14     40.01 o 
  -1  12  11       34.53       -0.24     47.59 o 
   0  12  11       33.69       45.48     40.09 o 
   1  12  11      324.20      364.36     50.15 o 
   2  12  11       32.02      115.86     67.62 o 
   3  12  11       63.00       44.08     34.89 o 
   4  12  11       40.96       14.38     38.27 o 
   5  12  11       20.99        4.28     40.07 o 
   6  12  11        0.39       -0.87     47.65 o 
   7  12  11        1.74       13.64     54.96 o 
   8  12  11        6.58       25.08     67.23 o 
   9  12  11        0.00       -4.98    104.49 o 
  -5  13  11      212.17      251.79     84.08 o 
  -4  13  11        6.87       44.36     68.25 o 
  -3  13  11      115.04       90.39     60.43 o 
  -2  13  11       68.60       67.71     42.49 o 
  -1  13  11       11.32       30.23     47.80 o 
   0  13  11       10.68       -4.60     42.75 o 
   1  13  11       23.03       -4.99     37.67 o 
   2  13  11        9.77       12.22     38.64 o 
   3  13  11      115.48      147.74     45.09 o 
   4  13  11       77.62       89.34     43.26 o 
   5  13  11       23.04       32.28     45.35 o 
   6  13  11       80.89      126.81     58.03 o 
   7  13  11       27.93       50.65     61.41 o 
   8  13  11        3.36      -13.98     73.72 o 
  -4  14  11        1.13       -9.68     79.01 o 
  -3  14  11        8.10       13.76     49.11 o 
  -2  14  11        0.01       12.51     57.91 o 
  -1  14  11       80.09       73.91     52.65 o 
   0  14  11        6.93       26.77     48.40 o 
   1  14  11       10.37       29.36     45.84 o 
   2  14  11       15.32        1.12     42.34 o 
   3  14  11       22.47        9.65     45.22 o 
   4  14  11      115.60      109.32     48.63 o 
   5  14  11       72.60      174.88    119.65 o 
   6  14  11      224.09      155.86     65.91 o 
   7  14  11       64.96       62.22     70.45 o 
  -3  15  11      187.57      212.78     79.53 o 
  -2  15  11       12.72       19.34     64.07 o 
  -1  15  11       50.83       32.76     57.50 o 
   0  15  11      141.83       89.89     54.07 o 
   1  15  11       24.76       22.56     49.60 o 
   2  15  11        4.49       14.25     48.21 o 
   3  15  11      102.53      108.57     52.91 o 
   4  15  11       30.05       11.72     52.88 o 
   5  15  11        7.28       20.35     56.18 o 
   6  15  11       67.42       85.31     66.29 o 
  -1  16  11        0.02        4.06     61.05 o 
   0  16  11       74.50      123.25     62.38 o 
   1  16  11      129.39      190.22     59.53 o 
   2  16  11       63.27       59.83     59.10 o 
   3  16  11        0.01      -30.41     49.81 o 
   4  16  11      138.13      144.76     69.83 o 
   0  -6  12       14.16      -60.79     72.75 o 
   1  -6  12      165.46      151.04     79.72 o 
   2  -6  12      425.31      437.75     89.12 o 
   3  -6  12       23.62       12.70     66.00 o 
   4  -6  12       12.71       -6.53     56.43 o 
   5  -6  12      322.71      352.68     68.64 o 
   6  -6  12      126.19      130.27     62.86 o 
  -1  -5  12       72.10       87.98     81.71 o 
   0  -5  12       39.73      120.29     76.73 o 
   1  -5  12       59.87       53.40     59.51 o 
   2  -5  12      241.58      254.33     89.62 o 
   3  -5  12      117.96      192.48     57.01 o 
   4  -5  12       31.76       53.43     53.04 o 
   5  -5  12      153.72      208.73     59.80 o 
   6  -5  12      110.88      150.20     60.66 o 
   7  -5  12       53.00       26.59     60.74 o 
  -2  -4  12       16.90       18.51     79.58 o 
  -1  -4  12       67.99       23.02     63.34 o 
   0  -4  12      128.79      150.32     58.74 o 
   1  -4  12       32.45       33.55     54.44 o 
   2  -4  12       62.29       85.17     54.03 o 
   3  -4  12      125.33      164.35     56.70 o 
   4  -4  12      116.51      151.75     54.15 o 
   5  -4  12       29.45       -4.54     47.40 o 
   6  -4  12      315.70      358.07    100.34 o 
   7  -4  12      136.38      125.75     60.45 o 
   8  -4  12        6.74       -6.99     52.15 o 
  -3  -3  12       33.23       13.10    128.55 o 
  -2  -3  12        0.01       22.67     64.07 o 
  -1  -3  12      267.25      256.94     66.42 o 
   0  -3  12      274.53      270.19     60.05 o 
   1  -3  12      197.99      168.84     58.02 o 
   2  -3  12       27.58       17.22     49.00 o 
   3  -3  12      108.78       86.20     50.47 o 
   4  -3  12      204.98      230.50     51.04 o 
   5  -3  12      243.46      310.59     54.76 o 
   6  -3  12      407.93      405.23     62.63 o 
   7  -3  12       61.70       84.41     46.51 o 
   8  -3  12       81.76       79.92     50.50 o 
   9  -3  12      144.55      174.75     58.87 o 
  -4  -2  12      272.31      151.90    123.85 o 
  -3  -2  12      442.95      144.07    117.59 o 
  -2  -2  12      743.26      784.29    206.99 o 
  -1  -2  12      439.84      460.59    143.36 o 
   0  -2  12      896.92      856.04    178.59 o 
   1  -2  12      464.65      386.04     57.26 o 
   2  -2  12       62.13       29.13     44.10 o 
   3  -2  12      330.30      387.66     59.04 o 
   4  -2  12      191.16      243.24     54.09 o 
   5  -2  12       12.70        1.92     43.97 o 
   6  -2  12       79.67      172.79     73.31 o 
   7  -2  12        4.25      -11.28     42.27 o 
   8  -2  12      251.37      250.68     52.03 o 
   9  -2  12      104.24       80.86     53.61 o 
  10  -2  12       11.89       13.62     74.67 o 
  -4  -1  12       72.53      158.87    112.04 o 
  -3  -1  12      189.78       94.95    100.65 o 
  -2  -1  12        2.70       59.24     66.55 o 
  -1  -1  12        7.84       20.66     51.13 o 
   0  -1  12       20.71       13.82     45.03 o 
   1  -1  12      375.06      340.82     78.16 o 
   2  -1  12       59.80      105.88     45.58 o 
   3  -1  12       14.74      -21.76     37.10 o 
   4  -1  12        0.00       21.35     44.54 o 
   5  -1  12        0.11      -24.38     40.34 o 
   6  -1  12       14.74       22.49     37.98 o 
   7  -1  12       69.34       79.69     43.91 o 
   8  -1  12      148.31      127.70     46.95 o 
   9  -1  12       58.86       73.84     54.19 o 
  10  -1  12       17.54       57.29     72.01 o 
  -5   0  12      423.11      374.13    129.33 o 
  -4   0  12       19.53       19.91     56.03 o 
  -3   0  12      112.99      101.52     57.16 o 
  -2   0  12      251.12      228.25     70.11 o 
  -1   0  12       18.50      -10.98     46.73 o 
   0   0  12        7.59        3.26     41.73 o 
   1   0  12        8.30        0.85     40.25 o 
   2   0  12        7.46       19.99     38.01 o 
   3   0  12       34.60       38.84     39.19 o 
   4   0  12      270.35      242.29     52.75 o 
   5   0  12      295.12      274.63     92.25 o 
   6   0  12        5.62      -17.76     35.53 o 
   7   0  12        8.68       11.25     39.33 o 
   8   0  12       80.33       71.27     47.27 o 
   9   0  12       28.34        5.69     52.46 o 
  10   0  12       42.84       30.33     72.00 o 
  -5   1  12       33.06       28.69     60.53 o 
  -4   1  12       28.35       18.78     55.50 o 
  -3   1  12       43.83       21.70     80.86 o 
  -2   1  12      147.43      175.06     41.38 o 
  -1   1  12      240.82      249.56     72.67 o 
   0   1  12      409.77      481.51     59.51 o 
   1   1  12      179.85      200.19     48.55 o 
   2   1  12      393.84      494.72     80.79 o 
   3   1  12        0.84      -22.86     42.57 o 
   4   1  12      261.13      328.67     82.00 o 
   5   1  12        0.01      -17.27     40.45 o 
   6   1  12        9.37       16.26     38.84 o 
   7   1  12       12.40       12.02     37.74 o 
   8   1  12       75.42       78.71     45.40 o 
   9   1  12      123.90      127.63     50.03 o 
  10   1  12       19.84       41.60     69.62 o 
  11   1  12       16.75        3.80     76.30 o 
  -6   2  12       12.79      -20.37     65.60 o 
  -5   2  12     1299.07     1312.07    498.11 o 
  -4   2  12        0.71      -44.16     49.92 o 
  -3   2  12      262.82      276.94     55.76 o 
  -2   2  12      735.84      767.32     53.31 o 
  -1   2  12       52.53       35.55     32.79 o 
   0   2  12      121.05      117.78     34.24 o 
   1   2  12       26.27       14.65     35.72 o 
   2   2  12       24.75       19.97     37.76 o 
   3   2  12       25.58       16.70     38.04 o 
   4   2  12        6.43       10.48     38.11 o 
   5   2  12      144.09      119.81     45.76 o 
   6   2  12       10.93       24.90     43.05 o 
   7   2  12      117.27      115.41     40.71 o 
   8   2  12      176.05      162.87     45.27 o 
   9   2  12       17.97        6.72     49.02 o 
  10   2  12      579.68      482.90     82.29 o 
  11   2  12      298.89      320.56     82.61 o 
  -6   3  12      154.67      120.85     70.11 o 
  -5   3  12        2.92       -9.72     59.27 o 
  -4   3  12       61.08       29.15     51.76 o 
  -3   3  12       16.37       14.48     46.21 o 
  -2   3  12      705.66      695.74     51.57 o 
  -1   3  12       75.02       96.28     33.78 o 
   0   3  12        0.40        7.41     27.19 o 
   1   3  12      444.27      405.49     37.71 o 
   2   3  12     1249.75     1194.07     73.87 o 
   3   3  12       95.22       98.55     52.60 o 
   4   3  12        9.52       -2.39     36.32 o 
   5   3  12      126.61       91.05     42.66 o 
   6   3  12       40.10       51.72     40.86 o 
   7   3  12        0.01       12.74     42.07 o 
   8   3  12       74.21      114.29     44.97 o 
   9   3  12      426.44      517.50     58.44 o 
  10   3  12       40.66       20.66     67.14 o 
  11   3  12       45.74      105.41     77.84 o 
  -6   4  12      151.02       86.23     67.85 o 
  -5   4  12      352.26      292.50    106.48 o 
  -4   4  12       10.22        3.90     50.61 o 
  -3   4  12       31.73       39.24     39.61 o 
  -2   4  12      254.13      305.52     41.78 o 
  -1   4  12        3.69       14.63     31.24 o 
   0   4  12      219.81      293.98     53.69 o 
   1   4  12        2.01        1.94     26.19 o 
   2   4  12       59.73       56.46     27.89 o 
   3   4  12      298.15      392.06     41.96 o 
   4   4  12       14.83       -4.60     34.36 o 
   5   4  12      443.59      446.95     56.22 o 
   6   4  12      365.83      354.37     53.84 o 
   7   4  12      145.15      216.55     49.18 o 
   8   4  12      273.50      241.08     47.22 o 
   9   4  12       15.17        0.21     45.75 o 
  10   4  12      268.78      302.69     73.73 o 
  11   4  12       68.80       63.21     75.96 o 
  -6   5  12       11.56      -45.14     64.85 o 
  -5   5  12       19.64       -4.81     56.40 o 
  -4   5  12       72.38       44.11     55.80 o 
  -3   5  12       40.53       45.53     40.77 o 
  -2   5  12        1.19       -5.32     34.69 o 
  -1   5  12      200.58      193.92     36.18 o 
   0   5  12      101.72       66.87     28.71 o 
   1   5  12       62.36       79.67     28.62 o 
   2   5  12       72.58       74.78     26.93 o 
   3   5  12       54.25       45.43     31.39 o 
   4   5  12      154.12      124.70     33.58 o 
   5   5  12       43.42       27.32     36.09 o 
   6   5  12       29.46       26.51     37.89 o 
   7   5  12      324.36      370.64     53.95 o 
   8   5  12      131.76      191.55     54.19 o 
   9   5  12      262.99      279.63     66.76 o 
  10   5  12       72.75      122.62     72.88 o 
  11   5  12       58.39       52.89     76.37 o 
  -6   6  12       62.54       42.02     66.55 o 
  -5   6  12        1.81       -2.99     58.67 o 
  -4   6  12       32.22       11.30     54.88 o 
  -3   6  12       19.75       21.07     41.57 o 
  -2   6  12       34.21       14.67     34.80 o 
  -1   6  12        3.55       14.34     29.83 o 
   0   6  12        0.14        8.63     26.54 o 
   1   6  12       44.41       52.97     27.38 o 
   2   6  12       56.68       66.42     27.51 o 
   3   6  12        0.00       21.62     30.47 o 
   4   6  12      345.91      412.20     41.56 o 
   5   6  12       25.30       36.33     32.70 o 
   6   6  12      142.58      214.00     39.52 o 
   7   6  12      283.97      363.80    105.99 o 
   8   6  12      129.74       89.51     50.77 o 
   9   6  12       53.53       26.19     74.60 o 
  10   6  12        2.70       30.80     69.70 o 
  11   6  12       65.97      123.14    126.84 o 
  -6   7  12       11.25       49.56     65.98 o 
  -5   7  12       17.93       17.32     60.92 o 
  -4   7  12        1.77       17.56     55.64 o 
  -3   7  12       82.56       80.16     45.80 o 
  -2   7  12      267.25      370.56     50.60 o 
  -1   7  12       62.91       95.13     33.64 o 
   0   7  12       10.90       -2.35     27.13 o 
   1   7  12      998.99      874.18     68.20 o 
   2   7  12       13.08       12.33     30.19 o 
   3   7  12      119.91      121.58     33.73 o 
   4   7  12       26.54        4.13     30.00 o 
   5   7  12       12.88       22.29     32.53 o 
   6   7  12      112.67      106.67     37.39 o 
   7   7  12        0.41       -8.63     37.91 o 
   8   7  12      103.29      126.35     52.49 o 
   9   7  12      296.01      266.35     93.53 o 
  11   7  12        1.06      -74.74    141.36 o 
  -6   8  12       72.27      105.91     73.58 o 
  -5   8  12        0.00      -25.91     60.46 o 
  -4   8  12       86.90      107.17     57.59 o 
  -3   8  12       10.34       27.65     41.20 o 
  -2   8  12      626.42      613.60     51.66 o 
  -1   8  12      403.77      358.84     43.41 o 
   0   8  12       44.14       77.93     31.04 o 
   1   8  12      872.12      718.62     83.01 o 
   2   8  12      614.07      631.52     47.62 o 
   3   8  12      660.58      673.60     47.68 o 
   4   8  12        2.23       -1.99     30.07 o 
   5   8  12      234.02      239.94     39.73 o 
   6   8  12      755.70      783.23     54.00 o 
   7   8  12       22.22       50.55     40.68 o 
   8   8  12        0.42       26.92     58.36 o 
  -6   9  12        7.57      -41.43     73.90 o 
  -5   9  12      467.87      410.10     76.62 o 
  -4   9  12        0.10      -11.51     54.81 o 
  -3   9  12       81.50      290.59    121.54 o 
  -2   9  12     1408.19     1385.97     68.03 o 
  -1   9  12       11.73       49.60     33.95 o 
   0   9  12       33.30       29.09     30.96 o 
   1   9  12      179.05      194.95     56.12 o 
   2   9  12      609.22      658.11     49.43 o 
   3   9  12        7.72        1.17     29.72 o 
   4   9  12        5.57        0.94     31.05 o 
   5   9  12      157.01      148.91     38.52 o 
   6   9  12      158.86      156.38     47.16 o 
   7   9  12       81.92      131.65     53.00 o 
   8   9  12       12.09       34.85     66.62 o 
   9   9  12       45.96       84.85    116.02 o 
  -5  10  12      593.07      606.19     84.02 o 
  -4  10  12      108.50       99.11     61.53 o 
  -3  10  12       55.63       41.33     47.90 o 
  -2  10  12       78.45       79.71     41.98 o 
  -1  10  12        1.77       52.50     63.21 o 
   0  10  12        6.02       16.75     32.67 o 
   1  10  12      171.87      209.18     66.99 o 
   2  10  12       12.00       -4.65     32.04 o 
   3  10  12        6.08      -11.10     33.28 o 
   4  10  12       92.52       68.67     36.90 o 
   5  10  12      229.89      274.23     47.89 o 
   6  10  12        0.58        7.29     42.77 o 
   7  10  12      394.20      356.95     63.65 o 
   8  10  12      192.42      257.55     69.56 o 
   9  10  12        1.52       24.91    108.62 o 
  10  10  12       50.28      196.46    128.55 o 
  -5  11  12      650.11      597.76     89.39 o 
  -4  11  12       53.67       72.22     66.73 o 
  -3  11  12       75.59       91.43     50.86 o 
  -2  11  12      832.95      932.06     65.25 o 
  -1  11  12        5.05       23.08     38.71 o 
   0  11  12        0.00       16.77     38.22 o 
   1  11  12       13.82       11.39     36.19 o 
   2  11  12       49.91       65.32     38.59 o 
   3  11  12        0.65        4.07     34.90 o 
   4  11  12       72.67       66.79     39.91 o 
   5  11  12       50.00       49.07     41.60 o 
   6  11  12        6.12        5.77     42.94 o 
   7  11  12       68.43       74.39     56.17 o 
   8  11  12        4.51       15.08     65.64 o 
   9  11  12        0.37       -9.54    101.93 o 
  -4  12  12        0.27      -29.13     65.69 o 
  -3  12  12       43.54       22.61     53.35 o 
  -2  12  12       10.89      -11.22     48.13 o 
  -1  12  12       83.63       69.18     37.80 o 
   0  12  12       83.36      102.53     47.06 o 
   1  12  12       79.75       59.88     56.59 o 
   2  12  12        0.89       10.87     39.62 o 
   3  12  12      237.21      245.15     47.20 o 
   4  12  12       60.96       49.07     42.55 o 
   5  12  12      131.95      125.32     48.50 o 
   6  12  12      217.46      306.28     60.48 o 
   7  12  12      166.80      174.64     65.12 o 
   8  12  12       45.47       23.40     70.96 o 
   9  12  12       11.38       52.96    107.77 o 
  -4  13  12       22.24       -0.59     74.90 o 
  -3  13  12       12.16       18.52     58.44 o 
  -2  13  12      180.75      165.11     60.64 o 
  -1  13  12       12.42       17.07     53.23 o 
   0  13  12      113.84      121.80     52.22 o 
   1  13  12       79.00      102.95     46.74 o 
   2  13  12       39.95       32.07     42.62 o 
   3  13  12        8.25        5.20     39.45 o 
   4  13  12       27.06       28.76     43.77 o 
   5  13  12        2.13        1.67     48.57 o 
   6  13  12        0.79      -11.34     53.75 o 
   7  13  12       52.09       54.65     67.11 o 
   8  13  12        6.79       50.39     76.33 o 
  -3  14  12       27.00       58.47     67.73 o 
  -2  14  12       10.06       14.04     66.67 o 
  -1  14  12       12.39       31.76     56.78 o 
   0  14  12       18.80       37.49     53.95 o 
   1  14  12       21.46       57.95     48.87 o 
   2  14  12       10.06       10.86     45.73 o 
   3  14  12       68.51       83.71     49.83 o 
   4  14  12        0.05       -1.57     46.61 o 
   5  14  12       10.26       25.91     53.63 o 
   6  14  12        3.41       28.93     61.77 o 
   7  14  12        0.01        1.70     70.00 o 
  -2  15  12        0.00      -12.81     69.76 o 
  -1  15  12        7.90        8.13     60.37 o 
   0  15  12        1.36       34.36     57.43 o 
   1  15  12       18.74       33.23     54.72 o 
   2  15  12      165.45      212.13     57.98 o 
   3  15  12        6.72       -0.10     49.32 o 
   4  15  12        0.08      -16.16     52.09 o 
   5  15  12      103.40       79.26     60.64 o 
   0  16  12       37.92       -4.40     63.13 o 
   1  16  12       11.96      -29.94     56.81 o 
   2  16  12       74.99      103.36     60.67 o 
   3  16  12        7.13       13.17     54.61 o 
   1  -5  13        5.65      115.03     82.14 o 
   2  -5  13        4.44      -12.53     65.10 o 
   3  -5  13      300.68      321.59     73.89 o 
   4  -5  13      100.95      224.56     71.66 o 
   5  -5  13       35.32       56.19     67.95 o 
   0  -4  13        0.46       38.31     69.21 o 
   1  -4  13        1.95      110.97     66.35 o 
   2  -4  13       23.41       18.04     59.22 o 
   3  -4  13        8.37       59.22     98.58 o 
   4  -4  13       37.36        3.86     62.84 o 
   5  -4  13       10.54       25.05     80.65 o 
   6  -4  13      446.60      288.45     74.70 o 
   7  -4  13      194.13      243.99     72.44 o 
  -2  -3  13        0.31      -10.63     76.46 o 
  -1  -3  13      139.91      112.23     72.91 o 
   0  -3  13       14.55       -8.84     62.91 o 
   1  -3  13       48.66       22.75     60.20 o 
   2  -3  13        2.98      -29.32     53.30 o 
   3  -3  13        4.37       -0.97     56.55 o 
   4  -3  13       67.61       96.28     59.80 o 
   5  -3  13       87.55      125.07     60.01 o 
   6  -3  13      152.18      130.10     64.67 o 
   7  -3  13       29.52       15.46     51.77 o 
   8  -3  13      133.62      127.11     59.37 o 
  -2  -2  13      226.59      233.05     77.24 o 
  -1  -2  13        0.85       17.25     65.12 o 
   0  -2  13       16.11      -12.21     58.02 o 
   1  -2  13      134.34      122.60     56.38 o 
   2  -2  13      517.29      485.88     70.60 o 
   3  -2  13       20.20        9.17     49.01 o 
   4  -2  13        5.43      -26.22     49.99 o 
   5  -2  13      433.08      596.55    168.20 o 
   6  -2  13       12.00       56.79     60.67 o 
   7  -2  13       62.31      136.88     54.56 o 
   8  -2  13       39.26       67.77     54.42 o 
   9  -2  13      146.55      200.74     65.89 o 
  -3  -1  13       11.48       19.65    116.59 o 
  -2  -1  13        8.15        7.33     68.72 o 
  -1  -1  13       33.53       24.87     58.19 o 
   0  -1  13      114.00       93.73     58.27 o 
   1  -1  13       91.16       79.62     53.44 o 
   2  -1  13      250.41      207.56    113.46 o 
   3  -1  13       17.70       27.50     50.84 o 
   4  -1  13        8.97       -6.01     50.98 o 
   5  -1  13      388.75      404.22    112.04 o 
   6  -1  13       84.30       96.02     59.28 o 
   7  -1  13       38.15       47.16     62.46 o 
   8  -1  13      316.76      404.35     80.71 o 
   9  -1  13       43.79        3.68     59.37 o 
  -4   0  13      610.50      303.37    126.13 o 
  -3   0  13        0.56      -38.86    103.07 o 
  -2   0  13        0.81       45.14     66.70 o 
  -1   0  13      373.67      376.22     67.66 o 
   0   0  13       50.32       60.65     50.76 o 
   1   0  13      156.20       86.75     52.65 o 
   2   0  13      141.61      129.26     53.67 o 
   3   0  13      724.78      664.72     72.63 o 
   4   0  13        6.30       21.78     48.61 o 
   5   0  13       15.60        0.30     47.91 o 
   6   0  13      422.76      464.91     69.93 o 
   7   0  13       22.16       57.60     58.82 o 
   8   0  13      333.17      253.91     59.16 o 
   9   0  13        0.00      -28.71     56.31 o 
  10   0  13        8.89       61.74     78.76 o 
  -4   1  13        2.36       -8.03     68.10 o 
  -3   1  13       29.41      109.90    101.93 o 
  -2   1  13        3.84       16.04     58.93 o 
  -1   1  13      280.19      245.42     79.65 o 
   0   1  13      417.28      454.96     66.35 o 
   1   1  13      291.69      258.36     57.86 o 
   2   1  13      387.15      363.59     60.87 o 
   3   1  13     2074.63     2114.83    128.48 o 
   4   1  13       88.46      101.99     55.36 o 
   5   1  13      558.29      662.14     73.27 o 
   6   1  13      148.75      133.95     57.17 o 
   7   1  13       53.46       40.18     58.28 o 
   8   1  13      410.22      400.46     71.97 o 
   9   1  13       57.32       50.85     55.92 o 
  10   1  13       15.17       30.25     77.56 o 
  -5   2  13        2.51      -15.68     72.87 o 
  -4   2  13       19.60       45.11     64.95 o 
  -3   2  13      265.30      218.80     61.41 o 
  -2   2  13      704.01      695.45    111.50 o 
  -1   2  13       47.38       28.72     52.33 o 
   0   2  13      432.94      425.15     62.33 o 
   1   2  13      332.23      235.46     54.36 o 
   2   2  13       44.30       -6.88     44.47 o 
   3   2  13      258.95      249.18     53.80 o 
   4   2  13      103.05      214.31     55.98 o 
   5   2  13      124.25       84.17     49.69 o 
   6   2  13       40.13        2.95     50.56 o 
   7   2  13      278.85      386.10     79.01 o 
   8   2  13      153.10      129.37     63.01 o 
   9   2  13        8.31       83.26     65.65 o 
  10   2  13      213.40      194.14     81.74 o 
  -5   3  13       28.98       29.06     68.82 o 
  -4   3  13        4.51       -2.03     63.26 o 
  -3   3  13      580.97      660.21    206.99 o 
  -2   3  13        5.32       15.16     41.87 o 
  -1   3  13      143.53      191.18     41.41 o 
   0   3  13      428.22      425.47     49.50 o 
   1   3  13     1217.25     1241.50     79.49 o 
   2   3  13      690.53      638.76     67.73 o 
   3   3  13      491.25      489.37     63.95 o 
   4   3  13     1473.06     1375.33    218.59 o 
   5   3  13      585.84      622.29     87.05 o 
   6   3  13        3.98       16.19     46.32 o 
   7   3  13      358.65      419.64     66.32 o 
   8   3  13       34.94      114.96     60.23 o 
   9   3  13        0.04       31.74     64.52 o 
  10   3  13      178.38      171.26    103.64 o 
  -5   4  13       81.59       59.54     70.38 o 
  -4   4  13      322.35      304.31     83.28 o 
  -3   4  13        0.02      -35.81     63.28 o 
  -2   4  13        0.74        1.95     40.03 o 
  -1   4  13      259.44      268.64     63.59 o 
   0   4  13       29.29       50.44     33.03 o 
   1   4  13        3.29       18.74     32.33 o 
   2   4  13       27.10       45.40     44.11 o 
   3   4  13       29.08       51.50     42.00 o 
   4   4  13      202.86      196.34     50.58 o 
   5   4  13      587.39      684.84    109.76 o 
   6   4  13       25.75       36.00     46.24 o 
   7   4  13       15.16       24.42     49.07 o 
   8   4  13      236.42      268.31     60.82 o 
   9   4  13      289.72      324.64     69.12 o 
  10   4  13      105.13       70.61     98.80 o 
  -5   5  13      133.01      117.52     69.20 o 
  -4   5  13      132.76      168.34     66.66 o 
  -3   5  13        7.19        9.94     51.99 o 
  -2   5  13      334.86      351.87     57.62 o 
  -1   5  13      459.56      492.37     48.46 o 
   0   5  13      144.62      166.72     37.07 o 
   1   5  13       61.60       21.22     28.08 o 
   2   5  13      585.96      480.42     43.85 o 
   3   5  13      476.03      483.86     49.19 o 
   4   5  13      336.69      415.28     59.95 o 
   5   5  13      740.02      638.67     65.69 o 
   6   5  13      787.59      906.76    181.08 o 
   7   5  13       18.84       17.26     48.41 o 
   8   5  13       82.16      123.26     57.16 o 
   9   5  13      682.10      688.19    103.14 o 
  10   5  13      237.92      402.73    108.34 o 
  -5   6  13       50.48       51.46     67.27 o 
  -4   6  13      334.00      406.74     72.75 o 
  -3   6  13        0.01       23.14     54.76 o 
  -2   6  13       28.08       30.31     42.03 o 
  -1   6  13      122.32      160.31     40.02 o 
   0   6  13        1.31      -12.79     30.55 o 
   1   6  13       24.14       11.11     30.16 o 
   2   6  13       40.17       37.81     29.96 o 
   3   6  13       73.63       77.79     34.57 o 
   4   6  13       58.49       37.44     33.56 o 
   5   6  13      135.58       98.58     47.93 o 
   6   6  13      287.14      222.07     52.15 o 
   7   6  13       30.78        0.91     47.87 o 
   8   6  13      332.05      314.95     63.32 o 
   9   6  13      204.18      258.39     71.44 o 
  10   6  13      299.67      400.17    106.63 o 
  -5   7  13        0.07        8.44     69.10 o 
  -4   7  13       39.40       50.26     63.99 o 
  -3   7  13       45.91       91.55     56.61 o 
  -2   7  13        8.23        2.63     41.06 o 
  -1   7  13      157.81      166.59     40.15 o 
   0   7  13      114.33      150.14     36.60 o 
   1   7  13      120.84      115.54     33.67 o 
   2   7  13       46.93       72.26     38.42 o 
   3   7  13      115.54      110.38     36.53 o 
   4   7  13      527.74      573.83     49.25 o 
   5   7  13      145.57      169.83     41.36 o 
   6   7  13       48.53       45.45     46.65 o 
   7   7  13      451.16      587.36    120.72 o 
   8   7  13      124.93       69.81     56.69 o 
   9   7  13       49.63       17.44     67.12 o 
  -5   8  13      115.54       90.64     82.07 o 
  -4   8  13        4.37       -1.59     62.92 o 
  -3   8  13       25.87      -10.91     54.84 o 
  -2   8  13        6.76       19.41     41.84 o 
  -1   8  13      107.55       82.08     39.04 o 
   0   8  13        4.77        1.57     32.72 o 
   1   8  13      462.84      477.28     44.00 o 
   2   8  13       65.01       72.40     38.37 o 
   3   8  13       10.45        7.28     35.09 o 
   4   8  13      904.99      852.06     59.77 o 
   5   8  13       91.53       74.58     39.22 o 
   6   8  13      880.05      990.11     60.92 o 
   7   8  13      159.26      249.41     50.50 o 
   8   8  13       13.72       29.90     77.02 o 
   9   8  13      334.11      331.55    125.42 o 
  -5   9  13      259.77      228.07     78.87 o 
  -4   9  13       89.32       80.83     65.72 o 
  -3   9  13      447.10      446.54     72.82 o 
  -2   9  13     1382.38     1322.81    155.42 o 
  -1   9  13       41.77       42.67     39.30 o 
   0   9  13      431.00      427.31     47.14 o 
   1   9  13      666.80      725.34     49.89 o 
   2   9  13       93.32       59.67     38.31 o 
   3   9  13      321.05      277.78     44.10 o 
   4   9  13      123.21      122.33     40.86 o 
   5   9  13       88.28      126.11     41.82 o 
   6   9  13      161.53      183.37     45.31 o 
   7   9  13        2.59        7.96     57.04 o 
   8   9  13      313.27      338.02     75.49 o 
  -4  10  13        1.17       36.92     67.00 o 
  -3  10  13      196.59      150.80     64.77 o 
  -2  10  13       95.23       83.56     47.45 o 
  -1  10  13       59.85       95.67     43.60 o 
   0  10  13       51.28       69.94     38.97 o 
   1  10  13        0.96       41.55     39.95 o 
   2  10  13        6.81       43.43     38.38 o 
   3  10  13       77.12       39.42     37.80 o 
   4  10  13        9.02       25.92     37.65 o 
   5  10  13       17.43       32.76     44.08 o 
   6  10  13       38.23      106.14     95.74 o 
   7  10  13      187.67      259.66     72.46 o 
   8  10  13        0.57       22.23     66.66 o 
   9  10  13        4.18       36.02    115.74 o 
  -4  11  13      203.07      205.32     76.26 o 
  -3  11  13        6.59      -11.63     62.61 o 
  -2  11  13        0.85        9.08     48.70 o 
  -1  11  13      374.93      307.33     52.61 o 
   0  11  13        8.45       26.56     43.47 o 
   1  11  13       14.11       19.78     42.40 o 
   2  11  13        5.68       16.59     40.11 o 
   3  11  13       21.21       29.17     42.72 o 
   4  11  13       82.03       49.98     44.78 o 
   5  11  13      108.28      125.77     51.74 o 
   6  11  13       48.79       45.68     53.08 o 
   7  11  13       24.76       52.67     59.44 o 
   8  11  13       63.87       88.20     71.24 o 
   9  11  13        0.37        9.68    113.46 o 
  -4  12  13        0.08      -19.91     74.62 o 
  -3  12  13       37.31       31.37     69.24 o 
  -2  12  13       14.66        7.42     51.63 o 
  -1  12  13      255.82      218.29     52.56 o 
   0  12  13       79.42       85.86     55.04 o 
   1  12  13       11.45       15.20     48.52 o 
   2  12  13      245.72      199.47     51.83 o 
   3  12  13        5.41       -7.88     42.67 o 
   4  12  13       57.19       30.07     44.56 o 
   5  12  13       11.64        5.00     46.44 o 
   6  12  13        1.35       14.27     53.27 o 
   7  12  13       25.29       15.56     61.49 o 
   8  12  13       19.15       -6.06     72.64 o 
  -3  13  13       74.64      105.26     76.77 o 
  -2  13  13       19.91       20.84     61.77 o 
  -1  13  13       34.21       15.57     60.92 o 
   0  13  13       58.14       91.83     56.28 o 
   1  13  13        8.26       44.93     52.34 o 
   2  13  13       11.73        2.02     46.32 o 
   3  13  13        7.46       34.10     46.84 o 
   4  13  13        7.60       -2.93     48.43 o 
   5  13  13       54.69       56.55     52.05 o 
   6  13  13       86.32      131.41     60.62 o 
   7  13  13      137.80      144.07     71.57 o 
  -2  14  13       85.24       54.49     76.09 o 
  -1  14  13        8.86        0.35     65.07 o 
   0  14  13      140.18      172.98     60.69 o 
   1  14  13       52.13       46.74     54.48 o 
   2  14  13       84.10       82.69     54.95 o 
   3  14  13      173.36      219.15     57.98 o 
   4  14  13        0.35      -29.01     49.29 o 
   5  14  13      115.95       65.34     57.74 o 
   6  14  13       17.75       15.41     65.16 o 
  -1  15  13        5.73        3.27     70.77 o 
   0  15  13       12.05        2.22     62.87 o 
   1  15  13       15.64      -16.74     55.93 o 
   2  15  13        0.24       -0.19     54.64 o 
   3  15  13        0.55       18.38     55.23 o 
   4  15  13        0.66       44.42     57.70 o 
   5  15  13       59.75       78.29     63.94 o 
   1  -3  14        1.34      -37.10     68.15 o 
   2  -3  14      184.32      151.23     70.29 o 
   3  -3  14       32.03       32.66     67.83 o 
   4  -3  14       20.98       32.31     66.69 o 
   5  -3  14       46.66       -6.55     72.53 o 
   6  -3  14        8.31       33.46     72.59 o 
  -1  -2  14       97.40       43.24     90.97 o 
   0  -2  14       10.52       74.15     70.60 o 
   1  -2  14       95.71       98.87     68.83 o 
   2  -2  14        1.64       23.92     62.45 o 
   3  -2  14       34.30       49.43     65.58 o 
   4  -2  14        1.22       -9.96     61.84 o 
   5  -2  14       42.86       57.67     66.22 o 
   6  -2  14        3.91       35.95     68.73 o 
   7  -2  14       86.38       83.41     73.41 o 
  -2  -1  14       35.32       73.17    136.66 o 
  -1  -1  14       63.79       98.08     76.31 o 
   0  -1  14       31.35      -29.46     62.96 o 
   1  -1  14      148.19      175.74     66.02 o 
   2  -1  14        5.05       -2.92     61.44 o 
   3  -1  14       19.43       51.00     73.46 o 
   4  -1  14        5.50       33.33     61.33 o 
   5  -1  14        1.82       13.93     60.79 o 
   6  -1  14      228.39      217.96     72.56 o 
   7  -1  14       25.08       53.78     70.09 o 
   8  -1  14       18.10       45.08     76.33 o 
  -2   0  14      193.91      238.73     88.05 o 
  -1   0  14       72.28       80.38     72.72 o 
   0   0  14        0.35      -26.79     62.71 o 
   1   0  14      371.34      342.03     72.08 o 
   2   0  14       13.32        6.63     55.98 o 
   3   0  14       79.47       91.93     57.06 o 
   4   0  14       60.42      145.21     64.13 o 
   5   0  14       44.40       41.28     60.68 o 
   6   0  14       94.54       18.19     63.30 o 
   7   0  14       14.68       56.95     68.98 o 
   8   0  14        0.92      -25.92     72.54 o 
   9   0  14        2.62        2.62     78.54 o 
  -3   1  14      169.53      149.19    124.42 o 
  -2   1  14      128.28       88.71     76.19 o 
  -1   1  14       62.85       31.23     64.11 o 
   0   1  14      109.30      168.18     63.69 o 
   1   1  14      133.14      166.45     63.14 o 
   2   1  14       43.23      144.51    153.96 o 
   3   1  14       86.11      142.47    115.03 o 
   4   1  14       55.92      119.46     60.76 o 
   5   1  14        0.04       17.58     57.44 o 
   6   1  14        3.96      -21.83     62.48 o 
   7   1  14       26.51       62.28     67.58 o 
   8   1  14        0.11       44.38     71.85 o 
   9   1  14       91.61      182.51     79.43 o 
  -3   2  14       89.21      333.41    127.27 o 
  -2   2  14        3.09       21.73     69.98 o 
  -1   2  14       81.15       85.18     63.07 o 
   0   2  14       70.47       65.81     59.09 o 
   1   2  14       78.14       64.12     55.11 o 
   2   2  14      241.74      231.85     80.43 o 
   3   2  14      392.97      318.23     64.46 o 
   4   2  14       43.78       98.72     56.97 o 
   5   2  14      851.83      976.85     88.19 o 
   6   2  14       85.56       53.68     59.30 o 
   7   2  14       36.56       14.57     60.60 o 
   8   2  14      314.68      299.23     77.02 o 
   9   2  14       57.66       46.20     73.28 o 
  10   2  14       80.87       14.95    109.90 o 
  -4   3  14       87.07       77.74     72.55 o 
  -3   3  14      473.00      460.51    104.71 o 
  -2   3  14        5.24       49.43     51.76 o 
  -1   3  14      508.31      486.69    144.49 o 
   0   3  14      553.91      450.48     70.15 o 
   1   3  14      171.56      181.75     59.79 o 
   2   3  14      116.86       96.74     62.35 o 
   3   3  14        3.66      -20.34     48.84 o 
   4   3  14       78.20       92.99     53.95 o 
   5   3  14      229.40      341.44     65.70 o 
   6   3  14       15.17       15.84     52.55 o 
   7   3  14        2.93       25.27     60.10 o 
   8   3  14        2.46       21.02     65.24 o 
   9   3  14       63.42      153.26     77.59 o 
  10   3  14       71.36       21.64    114.31 o 
  -4   4  14       68.37      135.14     74.86 o 
  -3   4  14      182.70      224.68     72.44 o 
  -2   4  14        0.26       23.88     47.64 o 
  -1   4  14       48.43       36.33     45.06 o 
   0   4  14       30.01       13.69     54.54 o 
   1   4  14      102.59      126.34     56.31 o 
   2   4  14      137.53      124.08     56.53 o 
   3   4  14      382.82      261.62    116.24 o 
   4   4  14      872.42      760.21     99.65 o 
   5   4  14        0.12       -5.14     52.38 o 
   6   4  14      232.51      182.60     60.76 o 
   7   4  14      767.64      610.85     77.63 o 
   8   4  14       22.73       -3.24     63.97 o 
   9   4  14       83.41      126.46     70.76 o 
  10   4  14      113.17      144.21    116.17 o 
  -4   5  14        0.01       12.95     70.38 o 
  -3   5  14       76.36       86.05     65.37 o 
  -2   5  14      238.23      300.37     54.20 o 
  -1   5  14       85.26      121.62     43.83 o 
   0   5  14     1021.45      860.16     92.78 o 
   1   5  14      924.09      819.37     56.39 o 
   2   5  14       17.79       86.52     51.29 o 
   3   5  14      158.88       89.08     53.32 o 
   4   5  14      150.62       97.04     53.09 o 
   5   5  14      261.33      194.30     59.25 o 
   6   5  14      130.37      111.41     53.76 o 
   7   5  14       52.46       82.80     57.14 o 
   8   5  14      227.74      252.62     69.32 o 
   9   5  14      295.42      222.50     76.94 o 
  10   5  14      142.09      101.50    115.45 o 
  -4   6  14      198.76      156.37     76.54 o 
  -3   6  14        0.48      -16.17     60.73 o 
  -2   6  14       18.61       26.43     46.09 o 
  -1   6  14      470.24      519.78     54.32 o 
   0   6  14        0.22        7.60     38.61 o 
   1   6  14       91.05       58.23     36.24 o 
   2   6  14      366.95      326.98     50.54 o 
   3   6  14      301.98      412.74     53.14 o 
   4   6  14      264.40      186.64     75.66 o 
   5   6  14        5.83       42.69     50.37 o 
   6   6  14       51.34       80.43     56.14 o 
   7   6  14        0.68      -25.65     56.22 o 
   8   6  14        6.36        9.58     59.69 o 
   9   6  14       25.37        7.31     67.30 o 
  10   6  14       70.27      137.95    111.18 o 
  -4   7  14      370.45      476.59    114.39 o 
  -3   7  14        2.54       19.80     61.67 o 
  -2   7  14       30.15       42.40     48.62 o 
  -1   7  14      108.97      159.99     46.62 o 
   0   7  14        3.93       -1.25     38.43 o 
   1   7  14        0.09       -0.90     34.75 o 
   2   7  14        7.20        5.41     42.55 o 
   3   7  14       54.64       47.84     41.26 o 
   4   7  14        8.93       24.40     42.28 o 
   5   7  14       21.18       33.09     50.98 o 
   6   7  14      155.89      268.38     61.83 o 
   7   7  14      447.67      430.51     79.01 o 
   8   7  14      149.19      134.00     66.02 o 
   9   7  14      196.29      225.94     77.28 o 
  10   7  14      517.68      503.10    137.38 o 
  -4   8  14       26.69       33.45     69.54 o 
  -3   8  14        2.24      -10.03     64.65 o 
  -2   8  14       45.57       51.37     50.98 o 
  -1   8  14        0.57        7.30     42.80 o 
   0   8  14        9.12       32.67     39.10 o 
   1   8  14        2.66       -2.22     35.65 o 
   2   8  14       26.82        2.88     41.53 o 
   3   8  14      127.57      155.68     45.32 o 
   4   8  14      128.94      141.70     45.08 o 
   5   8  14      225.54      224.41     48.61 o 
   6   8  14       37.60       39.01     56.16 o 
   7   8  14      239.79      252.89     64.72 o 
   8   8  14      162.38       81.06     68.93 o 
   9   8  14       85.44      103.78    108.90 o 
  -4   9  14      121.33       97.57     72.39 o 
  -3   9  14      219.52      193.66     72.70 o 
  -2   9  14       66.12       28.05     50.74 o 
  -1   9  14      539.63      538.25     58.08 o 
   0   9  14       28.46       70.12     41.44 o 
   1   9  14        0.52       16.05     37.18 o 
   2   9  14     1875.15     1821.76     80.27 o 
   3   9  14      314.58      414.56     52.38 o 
   4   9  14       88.03      111.88     45.52 o 
   5   9  14      279.35      349.40     51.90 o 
   6   9  14      421.88      507.44     58.53 o 
   7   9  14        0.21       19.65     81.14 o 
   8   9  14       21.41       56.23     93.10 o 
   9   9  14       26.43       -3.84    115.60 o 
  -3  10  14       28.33       22.73     67.07 o 
  -2  10  14       68.73       51.05     53.94 o 
  -1  10  14      225.28      233.59     52.88 o 
   0  10  14       15.89       20.87     42.65 o 
   1  10  14        0.88       30.01     46.02 o 
   2  10  14      210.51      222.32     49.62 o 
   3  10  14       15.19       34.04     44.62 o 
   4  10  14        2.50       -2.99     44.01 o 
   5  10  14       32.73       28.76     52.83 o 
   6  10  14       60.58       13.75     51.57 o 
   7  10  14        3.15       12.08     65.57 o 
   8  10  14        5.98        9.11     98.09 o 
   9  10  14       74.58      -14.24    118.16 o 
  -3  11  14       94.90       26.23     71.62 o 
  -2  11  14      110.95       95.28     59.91 o 
  -1  11  14        0.36       -8.82     51.25 o 
   0  11  14        8.75       25.57     39.49 o 
   1  11  14       23.33       45.10     48.82 o 
   2  11  14        3.55        5.73     46.45 o 
   3  11  14      271.35      252.38     58.94 o 
   4  11  14       10.26        4.73     46.77 o 
   5  11  14        2.55        4.43     51.77 o 
   6  11  14      170.38      273.39     64.81 o 
   7  11  14       57.33       28.60     66.44 o 
   8  11  14      152.70      228.46     80.42 o 
  -3  12  14       16.00       84.73     78.86 o 
  -2  12  14       36.65       55.13     59.68 o 
  -1  12  14      185.40      191.76     59.08 o 
   0  12  14        9.32       31.90     57.91 o 
   1  12  14      168.76      183.72     61.94 o 
   2  12  14       26.80       42.69     53.22 o 
   3  12  14       67.89       76.74     52.18 o 
   4  12  14       20.85       38.05     48.75 o 
   5  12  14       25.18       43.55     53.76 o 
   6  12  14        2.33       12.41     59.14 o 
   7  12  14       33.11       35.46     71.24 o 
   8  12  14       78.59       78.91     79.22 o 
  -2  13  14      130.56      135.64     66.24 o 
  -1  13  14       55.35       56.57     72.45 o 
   0  13  14        7.85       25.99     62.91 o 
   1  13  14       57.97       33.03     59.75 o 
   2  13  14        0.23        7.58     50.65 o 
   3  13  14       43.04       30.22     52.10 o 
   4  13  14        0.01      -15.81     55.10 o 
   5  13  14      201.54      151.91     60.97 o 
   6  13  14      163.91      174.26     68.67 o 
   7  13  14       73.57       99.11     73.89 o 
  -1  14  14       33.07      122.01     80.21 o 
   0  14  14       15.64       37.96     66.90 o 
   1  14  14      184.96      225.13     84.28 o 
   2  14  14       87.51       63.72     56.61 o 
   3  14  14        0.00      -12.52     56.15 o 
   4  14  14      463.44      581.01     82.28 o 
   5  14  14       29.36       63.83     64.11 o 
   2  15  14       40.57       53.92     64.89 o 
   3  15  14       49.09       49.80     63.13 o 
   2  -2  15      220.66      189.81     98.65 o 
   3  -2  15       14.15       46.51     77.09 o 
   4  -2  15      197.04      272.22     83.30 o 
   5  -2  15       81.85       51.71     77.63 o 
   1  -1  15       32.31      -23.61     73.82 o 
   2  -1  15      154.31       80.79     73.51 o 
   3  -1  15        1.66        2.65     69.62 o 
   4  -1  15      126.16       51.67     72.42 o 
   5  -1  15       88.02       57.98     74.84 o 
   6  -1  15        0.08       20.17     77.28 o 
   7  -1  15        1.36      -22.41     81.71 o 
  -1   0  15        6.43      -64.21     78.96 o 
   0   0  15       18.94       38.79     78.66 o 
   1   0  15        0.02       31.70     68.78 o 
   2   0  15        3.04       40.27     70.69 o 
   3   0  15       76.36       76.13     69.38 o 
   4   0  15        1.70      -15.89     64.06 o 
   5   0  15       10.99       43.39     72.74 o 
   6   0  15       68.87      104.18     76.87 o 
   7   0  15       51.90       19.79     87.76 o 
  -1   1  15       10.98       -5.33     76.11 o 
   0   1  15        0.10       48.54     74.40 o 
   1   1  15      210.71      213.64    100.51 o 
   2   1  15        2.30       10.26     63.18 o 
   3   1  15       33.32      -15.30     63.83 o 
   4   1  15        7.81       33.53     63.59 o 
   5   1  15        1.51        1.78     65.75 o 
   6   1  15      526.45      624.22     90.01 o 
   7   1  15       29.11        9.94     73.85 o 
   8   1  15       41.81       57.81     81.90 o 
  -2   2  15      464.18      342.94    136.81 o 
  -1   2  15        2.51      -12.25     72.24 o 
   0   2  15        5.51      -13.24     64.77 o 
   1   2  15      137.00      126.80     68.23 o 
   2   2  15       96.80      156.16     67.80 o 
   3   2  15       74.49      186.32     67.43 o 
   4   2  15       75.36      139.18     69.91 o 
   5   2  15       71.64      149.98     68.35 o 
   6   2  15      240.12      352.58    117.45 o 
   7   2  15       54.83       72.59     72.86 o 
   8   2  15        4.78        8.45     76.09 o 
   9   2  15       26.96       83.33     88.15 o 
  -2   3  15       24.29       20.36    123.00 o 
  -1   3  15      110.44      112.42     75.62 o 
   0   3  15       12.43       34.95     67.31 o 
   1   3  15      164.69      162.54     67.47 o 
   2   3  15       22.26       10.17     57.32 o 
   3   3  15        3.01      -24.21     55.77 o 
   4   3  15       42.20        3.89     62.60 o 
   5   3  15       13.23       23.78     61.90 o 
   6   3  15        0.14       -0.21     65.67 o 
   7   3  15       67.82       16.49     69.65 o 
   8   3  15        3.64      -45.03     72.61 o 
   9   3  15       11.42      -40.17     84.74 o 
  -3   4  15       25.89       23.46     80.45 o 
  -2   4  15        1.89        4.53     76.90 o 
  -1   4  15       11.46        8.54     68.82 o 
   0   4  15       26.18       36.87     66.31 o 
   1   4  15       33.81       30.54     62.32 o 
   2   4  15        1.69      -10.39     57.30 o 
   3   4  15       48.70       36.02     59.87 o 
   4   4  15       61.90       89.06     62.91 o 
   5   4  15       55.44       12.59     56.74 o 
   6   4  15       66.84       66.30     65.81 o 
   7   4  15       79.63       50.47     67.65 o 
   8   4  15       22.08       27.27     72.22 o 
   9   4  15       25.09       49.40     79.08 o 
  -3   5  15       83.06       33.03     79.06 o 
  -2   5  15      233.16      157.07     58.49 o 
  -1   5  15       27.96       21.66     53.27 o 
   0   5  15        6.91       -9.09     59.86 o 
   1   5  15       18.31        2.01     60.34 o 
   2   5  15        2.56       28.22     58.68 o 
   3   5  15       48.76       79.46     61.00 o 
   4   5  15       82.82      103.07     63.88 o 
   5   5  15      409.31      463.98     79.47 o 
   6   5  15       76.22       45.16     60.79 o 
   7   5  15       26.47       46.99     63.98 o 
   8   5  15      122.83      152.98     74.77 o 
   9   5  15        0.01        1.37     78.97 o 
  -3   6  15        7.55      -14.11     71.51 o 
  -2   6  15        3.99       19.35     55.85 o 
  -1   6  15       16.98       34.85     50.37 o 
   0   6  15      109.71      148.77     51.10 o 
   1   6  15       80.91       79.51     61.14 o 
   2   6  15      151.76      147.19     63.66 o 
   3   6  15       86.04      104.54     59.50 o 
   4   6  15        1.41        4.99     55.60 o 
   5   6  15       74.04       60.61     76.38 o 
   6   6  15        4.73       18.42     60.90 o 
   7   6  15       24.81       73.55     65.25 o 
   8   6  15       23.31       35.40     71.59 o 
   9   6  15        8.15       14.14     81.22 o 
  -3   7  15        0.41       18.96     71.32 o 
  -2   7  15       33.59       29.30     56.27 o 
  -1   7  15       33.59       20.09     49.45 o 
   0   7  15        2.48       27.95     45.01 o 
   1   7  15        1.15       -8.02     41.57 o 
   2   7  15        6.33       34.68     51.15 o 
   3   7  15      178.56       81.71     69.19 o 
   4   7  15       12.81        4.39     60.27 o 
   5   7  15      172.00      177.35     69.23 o 
   6   7  15      121.33      136.13     67.10 o 
   7   7  15       24.84       85.67     67.36 o 
   8   7  15       64.04       71.24     72.70 o 
   9   7  15      176.15      194.95     83.42 o 
  -3   8  15       40.02       64.39     72.49 o 
  -2   8  15       11.50       41.37     57.67 o 
  -1   8  15       48.70       -6.01     49.68 o 
   0   8  15       42.90       10.69     46.26 o 
   1   8  15      299.54      254.78     48.87 o 
   2   8  15       51.67       60.55     51.26 o 
   3   8  15      107.75      155.01     51.71 o 
   4   8  15      291.25      282.08     58.23 o 
   5   8  15        6.62       -2.01     62.37 o 
   6   8  15       29.09       43.97     62.87 o 
   7   8  15        9.44        4.30     65.56 o 
   8   8  15      229.20      204.65     78.61 o 
   9   8  15      199.11      165.42    114.74 o 
  -3   9  15        5.94       -3.33     77.07 o 
  -2   9  15      125.39      130.84     59.61 o 
  -1   9  15      335.62      329.04     60.51 o 
   0   9  15        2.25      -15.71     45.92 o 
   1   9  15        0.21        6.00     41.66 o 
   2   9  15       36.47       53.06     50.82 o 
   3   9  15       25.08       26.63     47.47 o 
   4   9  15       62.80       36.00     50.01 o 
   5   9  15       24.60       17.65     49.75 o 
   6   9  15       21.14       24.13     66.29 o 
   7   9  15       69.62       97.66     95.81 o 
   8   9  15       42.80        1.57     99.08 o 
  -2  10  15        1.19      -25.38     57.73 o 
  -1  10  15       29.01       47.98     54.77 o 
   0  10  15       49.79       70.16     50.99 o 
   1  10  15       48.79       59.00     56.47 o 
   2  10  15       71.39      113.34     54.42 o 
   3  10  15        9.34       12.04     48.62 o 
   4  10  15        3.79       -7.60     50.31 o 
   5  10  15        2.03       10.33     51.99 o 
   6  10  15      118.38       98.09     66.35 o 
   7  10  15       38.12       91.39     97.23 o 
   8  10  15      110.81      154.18    112.18 o 
  -2  11  15      113.76      165.85     66.94 o 
  -1  11  15       73.68      103.39     59.93 o 
   0  11  15        2.78       16.80     51.53 o 
   1  11  15      203.32      252.05     61.97 o 
   2  11  15      166.75      174.94     56.84 o 
   3  11  15       98.73      111.78     76.44 o 
   4  11  15        7.97       -5.42     52.85 o 
   5  11  15       85.73       81.03     62.35 o 
   6  11  15       43.94       42.48     66.49 o 
   7  11  15       11.87       -3.70     73.25 o 
  -1  12  15        2.05       -2.20     60.14 o 
   0  12  15       63.20       81.48     68.72 o 
   1  12  15       56.41       62.30     65.83 o 
   2  12  15       58.24       44.10     61.04 o 
   3  12  15        1.80       18.67     57.05 o 
   4  12  15      116.96      126.41     59.63 o 
   5  12  15       42.63       45.67     59.84 o 
   6  12  15       15.48       -2.78     67.24 o 
   7  12  15       15.53       34.25     74.14 o 
   0  13  15        4.77      -10.38     71.12 o 
   1  13  15       36.53       78.88     66.18 o 
   2  13  15       94.63      138.41     65.73 o 
   3  13  15      154.69      217.14     67.63 o 
   4  13  15        9.40       -4.10     58.29 o 
   5  13  15       24.54       53.77     62.66 o 
   6  13  15      528.71      543.98     81.65 o 
   1  14  15      122.76      106.48     72.56 o 
   2  14  15       21.56       46.04     65.64 o 
   4  14  15       46.50       12.02     64.54 o 
   3   0  16        6.30        4.64     79.19 o 
   4   0  16       20.58       72.03     83.57 o 
   5   0  16      215.83      248.32     91.01 o 
   1   1  16       85.61      129.52     84.20 o 
   2   1  16        0.33       27.50     71.96 o 
   3   1  16       82.08       50.92     78.27 o 
   4   1  16        8.58       13.92     74.79 o 
   5   1  16       33.19       45.43     72.54 o 
   6   1  16        6.41       -2.60     80.00 o 
   0   2  16        0.05       -6.47     83.25 o 
   1   2  16       16.89       51.13     78.10 o 
   2   2  16      302.10      258.78     81.83 o 
   3   2  16        8.16       31.44     65.89 o 
   4   2  16       12.03       25.89     68.68 o 
   5   2  16       59.18      102.96     76.88 o 
   6   2  16       81.42      129.65     81.20 o 
   7   2  16       91.99      148.83     84.64 o 
   0   3  16       42.08       92.01     79.22 o 
   1   3  16        0.02       -7.79     67.44 o 
   2   3  16      284.45      335.50     83.89 o 
   3   3  16      235.57      279.57     79.12 o 
   4   3  16       98.16      141.19     72.24 o 
   5   3  16        1.50       34.49     74.23 o 
   6   3  16        0.65       29.02     72.62 o 
   7   3  16        3.66       -1.52     74.95 o 
  -1   4  16        1.34       25.56     85.27 o 
   0   4  16       15.58       94.09     79.04 o 
   1   4  16        0.67       34.44     72.97 o 
   2   4  16        6.88       23.26     70.92 o 
   3   4  16        0.39      -15.41     70.49 o 
   4   4  16        4.59       -1.00     69.32 o 
   5   4  16      135.05      162.35     79.35 o 
   6   4  16        4.07       28.11     71.17 o 
   7   4  16      132.27      105.40     80.11 o 
   8   4  16       75.20      130.18     88.43 o 
  -1   5  16        0.00        9.07     82.21 o 
   0   5  16      172.34       78.25     74.93 o 
   1   5  16        2.68       15.45     72.23 o 
   2   5  16       21.21       30.88     70.86 o 
   3   5  16        0.14       23.29     70.57 o 
   4   5  16      193.30      221.84     79.60 o 
   5   5  16       48.18       74.44     73.29 o 
   6   5  16        0.63       -5.88     69.77 o 
   7   5  16       94.99       77.29     77.65 o 
   8   5  16       16.38       20.72     81.33 o 
  -1   6  16       24.15       84.21     83.30 o 
   0   6  16        9.79        3.82     74.96 o 
   1   6  16        0.04       -9.06     69.59 o 
   2   6  16       18.60       37.24     62.56 o 
   3   6  16       46.34      140.52     72.79 o 
   4   6  16        5.61       -0.50     71.68 o 
   5   6  16        0.08      113.20    189.48 o 
   6   6  16       20.50       20.76     70.44 o 
   7   6  16       97.10       69.69     77.40 o 
   8   6  16        2.94      -10.06     80.63 o 
  -1   7  16       20.39        0.17     60.45 o 
   0   7  16       12.83       34.60     57.69 o 
   1   7  16       77.31      104.40     74.81 o 
   2   7  16       14.85       37.26     71.62 o 
   3   7  16       50.61       98.02     71.52 o 
   4   7  16        0.54      -19.38     68.64 o 
   5   7  16        0.01      -18.98     68.95 o 
   6   7  16       35.93       34.62     72.10 o 
   7   7  16        4.46      -11.45     73.94 o 
   8   7  16        0.13      -29.67     80.86 o 
  -1   8  16        1.29       13.95     59.71 o 
   0   8  16       24.06        7.08     55.38 o 
   1   8  16        1.32       -9.37     52.41 o 
   2   8  16        2.69       38.34     62.49 o 
   3   8  16       62.68       26.45     65.20 o 
   4   8  16        2.14       29.87     66.09 o 
   5   8  16        5.93        5.18     70.92 o 
   6   8  16        3.58        7.61     67.13 o 
   7   8  16        0.30       14.01     76.81 o 
   8   8  16       42.56       51.97     86.85 o 
  -1   9  16        3.08       22.94     61.19 o 
   0   9  16        0.03        3.48     54.20 o 
   1   9  16       15.05       14.52     51.65 o 
   2   9  16      184.05      186.56     64.83 o 
   3   9  16      261.76      297.36     65.30 o 
   4   9  16       26.42       -9.12     68.61 o 
   5   9  16       61.31       21.65     73.03 o 
   6   9  16      131.55      137.79     74.55 o 
   7   9  16       13.52       34.00     82.38 o 
  -1  10  16       15.07      -14.44     61.38 o 
   0  10  16       22.38       53.20     58.44 o 
   1  10  16       47.50       56.05     65.74 o 
   2  10  16        5.37       22.23     63.45 o 
   3  10  16       64.83      114.44     61.74 o 
   4  10  16        2.60       13.37     59.57 o 
   5  10  16       39.87       48.92     81.29 o 
   6  10  16      119.09      144.35     96.95 o 
   7  10  16        1.05       -4.98    108.05 o 
   0  11  16       77.47      129.91     61.30 o 
   1  11  16        2.35        8.90     65.06 o 
   2  11  16        3.71       17.87     61.60 o 
   3  11  16      268.58      340.15     68.90 o 
   4  11  16       21.23       15.09     64.33 o 
   5  11  16       37.56       43.64     71.42 o 
   6  11  16        1.06       -1.52     68.97 o 
   1  12  16        0.00       10.04     69.98 o 
   2  12  16        0.66      -15.53     68.20 o 
   3  12  16       18.19      -14.83     65.42 o 
   4  12  16       36.67       47.42     65.39 o 
   5  12  16        2.72        8.01     68.64 o 
   3  13  16       18.68       -6.13     69.12 o 
   3   3  17       14.43        5.51     84.95 o 
   4   3  17       11.73       39.81     87.92 o 
   5   3  17       12.69       18.55     86.66 o 
   2   4  17        1.94        5.54     83.43 o 
   3   4  17       62.08      147.50     85.82 o 
   4   4  17       22.10      -12.22     80.71 o 
   5   4  17       68.38       84.81     86.40 o 
   6   4  17      437.21      262.82     93.38 o 
   1   5  17      316.48      414.33     95.38 o 
   2   5  17        0.45      -21.28     80.64 o 
   3   5  17      405.64      304.66    138.37 o 
   4   5  17        6.94       22.29     79.78 o 
   5   5  17       42.00      110.49     84.56 o 
   6   5  17       95.98       90.87     81.55 o 
   1   6  17       14.91      -29.32     82.83 o 
   2   6  17        2.16       -7.13     80.98 o 
   3   6  17       37.47       21.42     76.59 o 
   4   6  17       40.37       49.74     75.08 o 
   5   6  17       54.90      108.35     78.43 o 
   6   6  17       62.23       65.73     83.00 o 
   1   7  17       56.94       88.04     89.04 o 
   2   7  17        8.85        0.56     80.53 o 
   3   7  17       45.91       -3.35     77.89 o 
   4   7  17        0.01       -1.14     80.61 o 
   5   7  17       27.83      -14.43     82.41 o 
   6   7  17       15.83       37.47     83.35 o 
   1   8  17       30.48        5.85     87.54 o 
   2   8  17        4.16       -0.61     83.91 o 
   3   8  17       15.67        6.33     83.61 o 
   4   8  17       19.83      -15.79     78.96 o 
   5   8  17        1.63       43.87     83.73 o 
   6   8  17       30.51      -11.63     81.53 o 
   1   9  17       10.29       41.04     58.44 o 
   2   9  17       11.66       34.13     85.43 o 
   3   9  17       36.98      106.65    116.31 o 
   4   9  17       15.07        2.94     80.02 o 
   5   9  17        5.08       11.77     82.98 o 
   6   9  17        2.20        9.27     83.38 o 
   2  10  17      140.77      182.42     73.33 o 
   3  10  17       12.56       17.15     69.34 o 
   4  10  17      331.40      428.78     99.04 o 
   5  10  17       38.34       78.34     83.51 o 
   3  11  17        3.18      -23.93     69.04 o 
                                                 
